# Supplementary material for: Identification of QTN-by-environment interactions for yield related traits in maize under multiple abiotic stresses
Source: Front Plant Sci. 2023 Feb 15;14:1050313. doi: 10.3389/fpls.2023.1050313 (PMC9975332; doi:10.3389/fpls.2023.1050313)
Supplement: Supplementary file 7 [file Table_1.xlsx]

## Sheet: Table S1
Table S1 | Detection of QEIs for maize yield-related traits using multi-environment joint analysis of 3VmrMLM.
Trait	Marker	Chr	Pos (bp)	LOD (QEI)	add1	dom1	add2	dom2	add3	dom3	add4	dom4	variance	r2(%)	P-value	SIG/SUG
GY	S1_93622349	1	93622349	19.7872	-0.0129	0.0479	0.02	-0.1332	-0.0834	-0.0424	0.0763	0.1278	0.0034	0.0649	1.77324e-17	SIG
	S1_174845951	1	174845951	5.0959	-0.0277	-0.0941	0.0047	0.0393	-0.0128	0.1373	0.0358	-0.0825	0.0008	0.016	0.000654375	SUG
	S1_194993372	1	194993372	11.4531	-0.0296	-0.1146	0.0264	0.0975	-0.0498	0.0574	0.053	-0.0402	0.0019	0.0367	1.32256e-09	SIG
	S2_4269251	2	4269251	10.6254	-0.0222	-0.3212	0.0268	0.2557	0.0324	-0.1487	-0.0371	0.2142	0.0018	0.0339	7.70053e-09	SIG
	S2_21790763	2	21790763	13.341	0.0034	-0.0492	0.0419	0.3495	-0.0008	-0.5383	-0.0445	0.2379	0.0022	0.0428	2.29868e-11	SIG
	S2_83190672	2	83190672	38.3357	-0.0968	-0.303	-0.0581	0.3552	0.0551	-0.0519	0.0998	-0.0003	0.0068	0.1295	1.84555e-35	SIG
	S2_184992789	2	184992789	132.822	-0.1446	0.0098	0.0855	0.0195	-0.1794	0.3037	0.2385	-0.333	0.0294	0.56	7.17554e-129	SIG
	S3_217213103	3	217213103	6.4798	-0.0261	0.0109	-0.0234	0.0023	-0.0025	-0.0796	0.0521	0.0664	0.0011	0.0205	4.21647e-05	SUG
	S4_2488289	4	2488289	6.8347	0.0134	-0.0189	0.0294	-0.1465	-0.0097	0.1134	-0.0331	0.052	0.0011	0.0216	2.05774e-05	SUG
	S4_3890824	4	3890824	23.5942	-0.0292	0.0173	-0.0789	0.0865	0.0295	-0.1762	0.0786	0.0724	0.0041	0.0774	3.90517e-21	SIG
	S4_5370427	4	5370427	7.6902	-0.0109	0.197	-0.0005	0.0504	0.0189	-0.0623	-0.0075	-0.1851	0.0013	0.0243	3.583e-06	SUG
	S4_149899538	4	149899538	24.2922	0.0167	0.025	0.079	0.0378	-0.0661	-0.6125	-0.0296	0.5496	0.0042	0.0798	8.28873e-22	SIG
	S4_221632256	4	221632256	16.6597	-0.0051	-0.1403	-0.0669	0.1394	0.0008	-0.1355	0.0713	0.1364	0.0028	0.0539	1.69907e-14	SIG
	S4_238951598	4	238951598	19.3063	0.0158	0.1374	-0.078	-0.2464	-0.0046	0.1777	0.0668	-0.0687	0.0033	0.0627	5.11321e-17	SIG
	S5_172951738	5	172951738	22.9021	-0.0461	0.0232	0.0251	0.2879	-0.0633	0.1131	0.0842	-0.4242	0.004	0.0753	1.8126e-20	SIG
	S5_179270162	5	179270162	10.5837	0.0258	0.177	0.0143	-0.0951	-0.0607	0.0861	0.0206	-0.1681	0.0018	0.0338	8.41238e-09	SIG
	S5_194560419	5	194560419	6.843	0.007	0.002	-0.0077	0.2575	-0.0079	-0.0808	0.0086	-0.1787	0.0011	0.0216	2.02372e-05	SUG
	S7_160600156	7	160600156	9.6373	0.0064	0.1282	0.0045	-0.0337	-0.0549	0.0495	0.044	-0.1439	0.0016	0.0309	6.21548e-08	SIG
	S7_166553957	7	166553957	19.4584	-0.0379	0.0787	0.0169	0.1079	-0.0574	-0.1719	0.0784	-0.0148	0.0033	0.0635	3.6582e-17	SIG
	S7_169176208	7	169176208	13.3345	-0.0102	0.0878	-0.0543	0.0182	0.0045	0.0604	0.06	-0.1664	0.0022	0.0428	2.33146e-11	SIG
	S8_2763002	8	2763002	10.1758	-0.0652	-0.0518	0.0032	-0.0206	0.015	0.0083	0.0471	0.0641	0.0017	0.0322	1.99578e-08	SIG
	S8_38524929	8	38524929	9.5134	0.0104	-0.1691	-0.038	-0.0063	-0.0286	0.0903	0.0561	0.0851	0.0016	0.0304	8.06538e-08	SIG
	S8_149918170	8	149918170	11.7161	-0.0085	-0.1182	-0.0276	0.0542	-0.0344	0.0861	0.0705	-0.0221	0.002	0.0377	7.54077e-10	SIG
	S9_22948471	9	22948471	16.8051	0.0146	0.1045	0.0774	0.0142	-0.0409	-0.2234	-0.0511	0.1047	0.0029	0.0543	1.23652e-14	SIG
	S9_47606538	9	47606538	8.1	0.0307	0.0314	0.0031	-0.0302	-0.0471	-0.1271	0.0133	0.1258	0.0013	0.0257	1.53859e-06	SUG
	S9_98672351	9	98672351	24.1277	-0.0141	-0.0533	-0.0203	-0.1621	-0.0674	0.0941	0.1018	0.1213	0.0042	0.0798	1.19451e-21	SIG
	S9_124359686	9	124359686	16.0134	-0.0485	-0.0341	-0.0483	-0.055	0.0212	0.0097	0.0757	0.0795	0.0027	0.0517	6.96697e-14	SIG
	S9_147336899	9	147336899	13.5073	-0.0136	-0.046	-0.0224	-0.0351	0.0811	0.0213	-0.0451	0.0598	0.0023	0.0436	1.60563e-11	SIG
	S9_149252534	9	149252534	37.6101	-0.1139	-0.0875	-0.0335	0.1412	0.0878	-0.2577	0.0596	0.2039	0.0066	0.1266	9.44687e-35	SIG
AD	S3_218801341	3	218801341	34.4958	0.3048	-0.1607	0.0779	-0.4565	-0.6903	0.7585	0.3075	-0.1413	0.1685	0.3293	1.03578e-31	SIG
	S4_180207080	4	180207080	13.2045	0.1689	0.1082	0.06	0.1199	-0.4257	-0.2485	0.1967	0.0204	0.0616	0.1204	3.08598e-11	SIG
	S5_10542293	5	10542293	8.6818	0.0883	-0.1775	0.1098	-0.6037	-0.3002	0.7827	0.1021	-0.0015	0.04	0.0782	4.5976e-07	SUG
	S6_153235783	6	153235783	11.8705	0.0693	-0.0508	0.2343	-0.0725	-0.3992	-0.13	0.0957	0.2533	0.0552	0.1078	5.41982e-10	SIG
	S8_132201389	8	132201389	36.2382	0.1683		0.313		-0.7251		0.2437		0.1779	0.3475	6.00938e-36	SIG
	S9_567464	9	567464	65.2741	0.4881	0.553	0.1122	-0.1675	-0.995	-0.4658	0.3947	0.0803	0.3413	0.6668	6.12293e-62	SIG
	S10_123819112	10	123819112	7.1302	-0.082	-0.4129	-0.073	-0.1748	0.2133	1.2334	-0.0582	-0.6457	0.0327	0.0639	1.12825e-05	SUG
ASI	S1_29787938	1	29787938	124.884	0.001	-1.3422	-1.3453	-4.0447	1.172	8.0051	0.1723	-2.6183	0.9637	9.549	5.49641e-121	SIG
	S1_47457445	1	47457445	6.9762	-0.1453	0.062	-0.0381	-0.1396	0.3547	0.112	-0.1713	-0.0344	0.0415	0.4115	1.54389e-05	SUG
	S1_62226889	1	62226889	46.7141	-0.3486	-2.2271	0.1096	-0.4944	0.737	5.2523	-0.498	-2.5308	0.3027	2.999	1.14288e-43	SIG
	S1_229206706	1	229206706	13.0432	0.0204	0.3582	0.3788	-0.3398	-0.4029	-0.3316	0.0037	0.3132	0.0783	0.7762	4.3686e-11	SIG
	S1_297750016	1	297750016	16.8297	-0.1492	-0.6722	-0.0395	-0.6355	0.3633	2.1233	-0.1746	-0.8157	0.1039	1.0292	1.1718e-14	SIG
	S1_298273269	1	298273269	51.0938	0.2972	-0.7307	0.2197	2.9486	-0.9185	-1.2121	0.4017	-1.0059	0.3347	3.317	5.69558e-48	SIG
	S2_2682470	2	2682470	10.1801	0.109	-0.0018	-0.3957	-0.8087	0.1017	0.3714	0.185	0.4391	0.0605	0.599	1.97787e-08	SIG
	S2_23529006	2	23529006	101.66	0.6469	-1.7286	0.3823	-0.275	-1.4456	4.0588	0.4165	-2.0552	0.7461	7.3929	6.10344e-98	SIG
	S3_147588583	3	147588583	11.8343	-0.1514	0.2839	0.3441	0.666	-0.1164	-1.3422	-0.0762	0.3923	0.0705	0.6984	5.85644e-10	SIG
	S3_218123483	3	218123483	7.9435	0.0099	-0.29	-0.0846	-1.5861	0.2546	2.819	-0.1799	-0.9429	0.0473	0.4684	2.12593e-06	SUG
	S3_226979707	3	226979707	8.5206	0.0669	-0.2206	0.3011	0.4171	-0.3206	-0.0154	-0.0473	-0.1811	0.0507	0.502	6.42994e-07	SUG
	S4_35625212	4	35625212	17.5796	0.1972	-1.7863	0.083	-0.1191	-0.3467	4.7824	0.0665	-2.877	0.1064	1.0547	2.26945e-15	SIG
	S4_73208150	4	73208150	6.5859	-0.0555	-0.1705	0.301	0.7008	-0.1306	0.3924	-0.115	-0.9227	0.0388	0.3849	3.40486e-05	SUG
	S4_167022069	4	167022069	25.6601	-0.0438	-0.6602	-0.6299	-0.0025	0.3141	-0.0272	0.3596	0.6899	0.158	1.5657	3.95751e-23	SIG
	S4_186691903	4	186691903	17.8149	-0.0309	-0.2594	-0.0704	-2.7147	0.2261	2.4741	-0.1247	0.4999	0.1079	1.0694	1.3549e-15	SIG
	S4_202589250	4	202589250	11.0066	-0.2105	0.1884	-0.0473	0.2573	0.3527	-1.0504	-0.0949	0.6047	0.0658	0.6517	3.4256e-09	SIG
	S4_223836871	4	223836871	15.3102	-0.0834	0.0629	0.5126	0.4707	-0.26	-0.1252	-0.1692	-0.4084	0.092	0.912	3.22373e-13	SIG
	S5_2353940	5	2353940	19.3873	-0.0056	-0.8	0.0936	0.0254	-0.0204	2.0374	-0.0676	-1.2628	0.1224	1.2133	4.27853e-17	SIG
	S5_14841812	5	14841812	17.9776	-0.0619	1.1203	0.4147	0.2637	-0.2219	-2.0509	-0.1309	0.6669	0.1087	1.0775	9.4824e-16	SIG
	S5_160123104	5	160123104	52.6825	0.5243	1.2842	-0.7315	-2.4722	-0.2962	-0.251	0.5034	1.439	0.3409	3.3778	1.56053e-49	SIG
	S6_656139	6	656139	11.8627	0.1543	-0.3205	-0.4499	0.3591	0.2261	0.1497	0.0696	-0.1883	0.0706	0.7	5.51092e-10	SIG
	S6_137397546	6	137397546	3.0626	-0.1076	-0.6568	0.0705	0.4232	0.1068	-0.2973	-0.0696	0.5308	0.0179	0.1777	0.0285045	SUG
	S6_141276881	6	141276881	29.0089	-0.3358	-2.6346	0.4092	0.3405	0.0405	4.9065	-0.1139	-2.6124	0.1792	1.7758	2.2573e-26	SIG
	S6_152209037	6	152209037	10.9367	0.1739	-1.4748	-0.2118	4.0045	-0.1171	-1.4734	0.1549	-1.0563	0.0581	0.5762	3.97452e-09	SIG
	S6_163662312	6	163662312	11.3608	0.1562	-1.277	-0.0036	3.9196	-0.0964	-0.8572	-0.0562	-1.7854	0.0677	0.6708	1.61062e-09	SIG
	S6_167325529	6	167325529	15.3023	0.0097	0.2624	-0.4593	-0.5522	0.383	0.3349	0.0666	-0.0452	0.0922	0.9136	3.27956e-13	SIG
	S7_126213664	7	126213664	40.7702	0.3449	-0.3669	-0.4753	-1.4354	-0.4986	1.4765	0.629	0.3258	0.2603	2.5791	7.66675e-38	SIG
	S7_130495196	7	130495196	7.8327	0.0153	0.3716	-0.2807	-0.2736	0.2323	-0.6922	0.0332	0.5942	0.0465	0.4607	2.67194e-06	SUG
	S7_155070876	7	155070876	19.5795	-0.1533	-0.057	0.5719	0.9768	-0.2282	-0.7069	-0.1904	-0.2129	0.1186	1.1756	2.80205e-17	SIG
	S8_147292704	8	147292704	18.2103	0.0635	-2.4251	-0.1942	5.2523	0.3038	-0.0511	-0.1731	-2.776	0.0984	0.9754	5.69004e-16	SIG
	S8_165163196	8	165163196	8.2366	-0.0863	0.0414	-0.1727	-0.3936	0.3731	0.3961	-0.114	-0.044	0.0491	0.4863	1.15956e-06	SUG
	S10_34023703	10	34023703	66.1086	-0.0385	-0.7832	1.0817	-0.2766	-0.4332	2.4051	-0.61	-1.3453	0.4451	4.4104	9.19164e-63	SIG
	S10_50775539	10	50775539	87.8048	0.1091	-0.7832	-1.2801	-0.2766	0.3573	2.4051	0.8137	-1.3453	0.621	6.1531	3.25981e-84	SIG
	S10_100028483	10	100028483	16.1975	-0.224	-2.4578	0.1958	0.686	0.2121	4.1979	-0.184	-2.426	0.0976	0.967	4.66313e-14	SIG
	S10_133408126	10	133408126	6.4833	-0.2432	0.1398	0.0792	0.1684	0.2654	-0.5092	-0.1014	0.201	0.0382	0.3788	4.18728e-05	SUG
	S10_135046780	10	135046780	108.758	0.2596	-2.4327	0.6653	0.778	-1.4795	3.7352	0.5546	-2.0804	0.8127	8.0528	5.56915e-105	SIG
	S10_145183843	10	145183843	27.8722	-0.1736	0.3463	0.5831	-0.7339	0.1366	0.0203	-0.5461	0.3673	0.1726	1.7107	2.85814e-25	SIG
Chr: chromosome, Pos: position, LOD: logarithm of odds, addk: additive effect in environment k, domk: dominance effect in environment k, variance: the variance of each QEI, r2 (%): the proportion of total phenotypic variance explained by each QEI, SIG: significant, and SUG: suggested.

## Sheet: Table S2
Table S2 | Detection of QTNs for maize yield-related traits using multi-environment joint analysis of 3VmrMLM.
Trait	Marker	Chr	Pos (bp)	LOD (QTN)	add	dom	variance	r2(%)	P-value	SIG/SUG
GY	S1_299093763	1	299093763	18.9838	0.0567	0.0607	0.0013	0.0245	1.03969e-19	SIG
	S2_14719673	2	14719673	29.2214	0.0702	-0.1166	0.0014	0.0274	6.02108e-30	SIG
	S2_15689993	2	15689993	25.9914	-0.066	0.1145	0.0015	0.0283	1.02223e-26	SIG
	S2_100637635	2	100637635	10.7346	-0.0399	0.0751	0.0018	0.0336	1.84421e-11	SIG
	S2_189840100	2	189840100	7.2865	0.0352	0.025	0.0012	0.0225	5.17274e-08	SIG
	S2_216005132	2	216005132	12.2558	-0.0458	-0.0099	0.0005	0.0099	5.55513e-13	SIG
	S3_141618410	3	141618410	9.4081	0.0373	0.0753	0.0014	0.0274	3.91026e-10	SIG
	S4_2831256	4	2831256	11.8852	0.0455	0.0273	0.0012	0.0236	1.30385e-12	SIG
	S4_3890824	4	3890824	6.3208	0.0319	-0.0379	0.0007	0.0139	4.78042e-07	SUG
	S4_152526912	4	152526912	12.9024	0.0481	-0.031	0.0021	0.0395	1.25337e-13	SIG
	S4_238357132	4	238357132	6.5268	0.0003	-0.1465	0.001	0.0196	2.97458e-07	SUG
	S5_6568953	5	6568953	9.6616	0.0413	0.0301	0.0015	0.0294	2.18167e-10	SIG
	S5_204229636	5	204229636	6.0948	0.0321	-0.0184	0.0009	0.0164	8.04379e-07	SUG
	S6_113109041	6	113109041	15.5409	-0.035	0.434	0.0017	0.0329	2.88174e-16	SIG
	S6_158259287	6	158259287	7.0063	0.0343	0.0287	0.0008	0.0161	9.86223e-08	SIG
	S7_99207032	7	99207032	24.2243	0.0644	-0.1071	0.0011	0.0212	5.97911e-25	SIG
	S7_106784324	7	106784324	5.886	0.0317	-0.0153	0.0009	0.0163	1.30076e-06	SUG
	S8_16322865	8	16322865	16.1907	0.052	-0.0577	0.0016	0.0299	6.45455e-17	SIG
	S8_19235185	8	19235185	7.9771	-0.005	-0.1637	0.0012	0.0231	1.05476e-08	SIG
	S8_142227113	8	142227113	14.4187	0.0502	0.008	0.0011	0.0208	3.81832e-15	SIG
	S8_161533467	8	161533467	6.3391	0.0319	0.0488	0.0009	0.0175	4.58275e-07	SUG
	S10_123819112	10	123819112	17.5189	0.0552	-0.027	0.0011	0.0214	3.03231e-18	SIG
AD	S1_18891169	1	18891169	10.4259	0.2021	-0.5611	0.0452	0.0882	3.75376e-11	SIG
	S1_30284200	1	30284200	11.1706	0.2374	-0.0116	0.0402	0.0785	6.75717e-12	SIG
	S1_97007693	1	97007693	10.0762	-0.2136	0.2585	0.0434	0.0847	8.39805e-11	SIG
	S1_169274570	1	169274570	15.4728	-0.27	0.1278	0.07	0.1368	3.37129e-16	SIG
	S1_211326173	1	211326173	7.9282	0.1928	0.1208	0.0117	0.0228	1.18069e-08	SIG
	S1_213610275	1	213610275	7.6566	0.1924	-0.0631	0.035	0.0684	2.20655e-08	SIG
	S1_279123887	1	279123887	25.2472	-0.3537	-0.0515	0.0465	0.0908	5.67242e-26	SIG
	S1_299565709	1	299565709	10.0688	-0.214	-0.2367	0.0328	0.064	8.54319e-11	SIG
	S2_25528578	2	25528578	17.0416	0.1144	-1.2777	0.0787	0.1537	9.10076e-18	SIG
	S2_191130892	2	191130892	11.6173	-0.2171	0.5448	0.0451	0.0881	2.41614e-12	SIG
	S2_208226897	2	208226897	14.9896	0.1741	-1.0967	0.0633	0.1236	1.02563e-15	SIG
	S3_166796324	3	166796324	10.3533	-0.2094	-0.3828	0.0415	0.0811	4.43709e-11	SIG
	S3_208613443	3	208613443	20.2492	0.3087		0.0254	0.0497	4.61484e-22	SIG
	S4_6553499	4	6553499	9.4316	-0.0119	-0.7423	0.0397	0.0776	3.70505e-10	SIG
	S4_223766065	4	223766065	8.9202	0.0105	1.5173	0.0397	0.0775	1.20264e-09	SIG
	S4_239687917	4	239687917	17.0822	0.2759	-0.6386	0.0404	0.0788	8.28686e-18	SIG
	S5_27049545	5	27049545	7.2774	-0.1848	0.0323	0.0143	0.028	5.28301e-08	SIG
	S5_57430127	5	57430127	37.2363	0.4193	0.9894	0.069	0.1349	5.82271e-38	SIG
	S5_175606913	5	175606913	13.1594	0.2417	0.3208	0.0483	0.0943	6.93524e-14	SIG
	S5_188200221	5	188200221	15.401	-0.1473	-1.1131	0.0463	0.0904	3.97737e-16	SIG
	S5_205942859	5	205942859	40.766	0.453	-0.0376	0.034	0.0665	1.72007e-41	SIG
	S5_209720485	5	209720485	17.1223	0.2823	0.2902	0.078	0.1524	7.55691e-18	SIG
	S7_152175699	7	152175699	4.0751	0.1386	-0.0272	0.0184	0.0359	8.41446e-05	SUG
	S7_161438375	7	161438375	3.837	-0.1206	0.2719	0.0135	0.0264	0.000145596	SUG
	S7_174741306	7	174741306	40.8511	0.4508	0.2454	0.0303	0.0593	1.41383e-41	SIG
	S8_3797030	8	3797030	12.4755	0.2512	-0.0555	0.0577	0.1128	3.34946e-13	SIG
	S8_14796427	8	14796427	8.138	0.1977	0.0503	0.03	0.0585	7.2822e-09	SIG
	S8_62998618	8	62998618	7.0817	-0.18	0.1796	0.0319	0.0623	8.29065e-08	SIG
	S8_112617651	8	112617651	11.4696	-0.241	0.0564	0.0449	0.0876	3.39483e-12	SIG
	S8_115357817	8	115357817	3.9817	0.1137	0.4082	0.0173	0.0338	0.000104332	SUG
	S8_126521727	8	126521727	8.2146	0.1952	-0.1521	0.0353	0.0689	6.10586e-09	SIG
	S8_132876005	8	132876005	7.2337	0.1845	-0.1201	0.0331	0.0646	5.84217e-08	SIG
	S8_155160545	8	155160545	8.6015	0.1994	0.1451	0.0149	0.0291	2.50498e-09	SIG
	S9_19537865	9	19537865	11.489	0.2331	-0.1838	0.0453	0.0886	3.24632e-12	SIG
ASI	S1_24308451	1	24308451	10.3936	-0.2478	0.2758	0.0535	0.5301	4.04361e-11	SIG
	S1_32079580	1	32079580	7.8536	-0.2175	-0.167	0.0318	0.3152	1.40196e-08	SIG
	S1_61623278	1	61623278	25.7666	0.3816	1.9021	0.0423	0.4195	1.71533e-26	SIG
	S1_70577906	1	70577906	72.8448	-0.7067	-0.5421	0.0753	0.7465	1.43846e-73	SIG
	S1_112639745	1	112639745	6.5335	0.1963	0.1982	0.0294	0.2917	2.92891e-07	SUG
	S3_111564811	3	111564811	13.9238	0.1384	2.9385	0.0588	0.5825	1.19321e-14	SIG
	S3_165022470	3	165022470	31.4715	-0.4419	0.6567	0.0604	0.5983	3.38607e-32	SIG
	S3_213937689	3	213937689	5.4733	0.1781	-0.2074	0.0314	0.3114	3.36449e-06	SUG
	S3_225453504	3	225453504	18.9045	-0.3559	-0.0134	0.1007	0.998	1.24807e-19	SIG
	S4_2764855	4	2764855	7.6396	0.0089	0.7585	0.0411	0.4071	2.29461e-08	SIG
	S4_38842214	4	38842214	10.2475	-0.2487	-0.1211	0.032	0.3173	5.66063e-11	SIG
	S4_237140270	4	237140270	13.2775	-0.2905	-0.0647	0.0593	0.5875	5.28452e-14	SIG
	S5_162844482	5	162844482	9.1037	0.2324	-0.2355	0.0297	0.2947	7.88232e-10	SIG
	S5_183882324	5	183882324	4.3878	0.1631	0.1261	0.025	0.2473	4.09561e-05	SUG
	S6_34890495	6	34890495	15.6852	0.311	0.16	0.0276	0.2734	2.06741e-16	SIG
	S7_140710756	7	140710756	12.1553	-0.2708	0.2075	0.0414	0.4106	7.0002e-13	SIG
	S8_174216361	8	174216361	5.3843	0.0044	0.5554	0.0284	0.2813	4.12986e-06	SUG
	S8_174297907	8	174297907	8.218	-0.1035	1.5977	0.0437	0.4334	6.05737e-09	SIG
	S10_96835918	10	96835918	8.2788	0.0017	0.9685	0.0465	0.4606	5.26644e-09	SIG
	S10_127370470	10	127370470	7.8501	-0.0319	1.4879	0.0464	0.4602	1.41329e-08	SIG
Chr: chromosome, Pos: position, LOD: logarithm of odds, add: additive effect, dom: dominance effect, variance: the variance of each QTN, r2 (%): the proportion of total phenotypic variance explained by each QTN, SIG: significant, and SUG: suggested.

## Sheet: Table S3
Table S3 | All detected genes (5 kb upstream and downstream) of 3vmrMLM method in the DTMA panel for grain yield, anthesis date, and anthesis-silking interval under four environments.
Trait. QTN/QEI	Marker	gene	bp	Phytozome Annotations	reported genes	function	reference
GY.QTN	S1_299093763	GRMZM2G514886	Chr1:299093829..299093943
		GRMZM2G110851	Chr1:299095174..299097180	(EMB1025) Pentatricopeptide repeat (PPR) superfamily protein	dek2	PPR pentatricopeptide repeat protein	Qi, WW et al. 2017. Genetics 205:239-249
	S2_14719673	GRMZM2G421256	Chr2:14714775..14717482	(CIR1, RVE2) Homeodomain-like superfamily protein	mybr20	MYB-related-transcription factor 20	Ye, WF et al. 2022.Plant Direct 6:e426
		GRMZM2G421279	Chr2:14720962..14721818	Histone superfamily protein
		GRMZM2G120717	Chr2:14722000..14723394	transferases;folic acid binding
		GRMZM2G554867	Chr2:14724159..14724424
		GRMZM2G421275	Chr2:14715275..14717482
	S2_15689993	AC202120.3_FG003	Chr2:15685564..15686511	Class II aaRS and biotin synthetases superfamily protein
		GRMZM5G817976	Chr2:15687419..15705381
	S2_189840100	GRMZM2G557191	Chr2:189834472..189834715
		GRMZM2G126018	Chr2:189838793..189842817	squamosa promoter binding protein-like 9
		GRMZM2G557209	Chr2:189844388..189844730
	S2_216005132	GRMZM2G474525	Chr2:216000206..216001331
		AC194472.3_FG011	Chr2:216003472..216003729
		GRMZM2G171068	Chr2:216004923..216029369	CW-type Zinc Finger
	S3_141618410	GRMZM2G042125	Chr3:141618329..141619145	Protein of unknown function (DUF1278)
	S4_2831256	GRMZM2G062129	Chr4:2830761..2836718	senescence-associated family protein
	S4_3890824	GRMZM2G006601	Chr4:3883292..3887218	Protein of unknown function (PD694200)
		GRMZM2G006480	Chr4:3888587..3891491	Tyrosine transaminase family protein	naat2	nicotianamine aminotransferase2	Zhang, X et al. 2022. BMC Plant Biology 22:37
		GRMZM2G006363	Chr4:3892218..3894361
	S4_152526912	GRMZM2G037334	Chr4:152522065..152525308	Remorin family protein
	S4_238357132	GRMZM2G121400	Chr4:238353171..238355449
		GRMZM2G423137	Chr4:238355940..238357484
		GRMZM2G423129	Chr4:238358526..238359959	Calcium-binding EF-hand family protein
		GRMZM2G121269	Chr4:238361098..238364779	(AT-SRP40, ATRSP35, ATRSP40, RSP35) arginine/serine-rich splicing factor 35
		GRMZM2G556072	Chr4:238357957..238358088
		GRMZM5G878640	Chr4:238356043..238357379
	S5_6568953	GRMZM2G089673	Chr5:6569392..6571790	Protein of unknown function (DUF1336)
	S5_204229636	GRMZM2G000280	Chr5:204209307..204287307	Sucrase/ferredoxin-like family protein
		GRMZM2G394941	Chr5:204229037..204230736	(OBP4) OBF binding protein 4
		GRMZM2G517083	Chr5:204232250..204232527
	S6_113109041	GRMZM2G048836	Chr6:113108461..113110909	(ATFTSH6, FTSH6) FTSH protease 6
	S6_158259287	GRMZM2G086652	Chr6:158253511..158255600
		GRMZM2G388855	Chr6:158258627..158261648
		GRMZM2G070058	Chr6:158263463..158265142	glucose-inhibited division family A protein
	S7_99207032	GRMZM2G162396	Chr7:99205708..99206630
	S7_106784324	AC203848.4_FG002	Chr7:106778633..106778917
		GRMZM2G151921	Chr7:106784125..106786349	DNAse I-like superfamily protein
		GRMZM2G572864	Chr7:106787792..106787880
	S8_16322865	GRMZM2G038371	Chr8:16317060..16319110
		GRMZM2G341010	Chr8:16321295..16335574	(CAS1) cycloartenol synthase 1
	S8_19235185	GRMZM2G001712	Chr8:19232883..19233067
		GRMZM2G301376	Chr8:19233414..19234710
		GRMZM2G483239	Chr8:19235183..19235427
		GRMZM2G001721	Chr8:19238311..19238913	(ATOFP14, OFP14) ovate family protein 14
	S8_142227113	GRMZM2G050485	Chr8:142225800..142228222	(CRR21) Tetratricopeptide repeat (TPR)-like superfamily protein
		GRMZM2G353152	Chr8:142228999..142229268
		GRMZM2G050548	Chr8:142231062..142237075	Leucine-rich repeat protein kinase family protein
	S8_161533467	GRMZM2G523310	Chr8:161532267..161532364
		GRMZM2G523307	Chr8:161532636..161532726
		GRMZM2G523305	Chr8:161534707..161534811
	S10_123819112	GRMZM2G064159	Chr10:123811073..123815007	(ATAIH, EMB1873) porphyromonas-type peptidyl-arginine deiminase family protein
		GRMZM2G364839	Chr10:123818920..123819376
		GRMZM2G064278	Chr10:123819818..123821898
GY.QEI	S1_194993372	GRMZM2G068657	Chr1:194993672..194997950	DHHC-type zinc finger family protein	pat4	protein s-acyltransferase	Yuan, XW et al. 2013. PLoS One 8:e75985
	S2_4269251	GRMZM2G410616	Chr2:4264252..4264583
	S2_21790763	GRMZM2G016649	Chr2:21790380..21794847	(AT-GT2, GT2) Duplicated homeodomain-like superfamily protein	thx12	Trihelix-transcription factor	Du, HW et al. 2016. Euphytica 208:113-122
	S2_83190672	AC209624.2_FG001	Chr2:83186063..83192383		si3		Horovitz, S (1936) Silky, si33a, came from the same PiamontZs strains. 10:12
	S3_217213103	AC198725.4_FG009	Chr3:217212884..217215223	(ATWRKY28, WRKY28) WRKY DNA-binding protein 28	wrky64	regulator of cuticle development	Lin, M, et al. 2022. Plant Physiol. 0:doi: 10.1093/plphys/kiac198
	S4_2488289	GRMZM2G444222	Chr4:2487017..2488567	Tetratricopeptide repeat (TPR)-like superfamily protein
		GRMZM2G146192	Chr4:2481257..2484641	(ATBXL2, BXL2) beta-xylosidase 2
	S4_3890824	GRMZM2G006363	Chr4:3892218..3894361
		GRMZM2G006480	Chr4:3888587..3891491	Tyrosine transaminase family protein	naat2	nicotianamine aminotransferase2	Zhang, X et al. 2022. BMC Plant Biology 22:37
		GRMZM2G006601	Chr4:3883292..3887218	Protein of unknown function (PD694200)
	S4_5370427	GRMZM2G453672	Chr4:5367208..5370519	Leucine-rich repeat protein kinase family protein
		GRMZM2G574815	Chr4:5366312..5366410
		GRMZM2G574814	Chr4:5365797..5365933
	S4_149899538	GRMZM2G520385	Chr4:149895661..149895768
		GRMZM2G063203	Chr4:149896374..149900088	(AT-GT2, GT2) Duplicated homeodomain-like superfamily protein	thx16	Trihelix-transcription factor	Du, HW et al. 2016. Euphytica 208:113-122
		GRMZM5G839129	Chr4:149896454..149898433
	S4_221632256	GRMZM2G112572	Chr4:221636226..221637234
		GRMZM2G112663	Chr4:221628555..221629801
		GRMZM2G112654	Chr4:221630983..221632250
		GRMZM2G112619	Chr4:221631043..221632262	(ATXTH26, XTH26) xyloglucan endotransglucosylase/hydrolase 26
		GRMZM2G550459	Chr4:221635370..221635473
	S4_238951598	GRMZM2G019931	Chr4:238951467..238952462
		GRMZM2G019597	Chr4:238953951..238958482	tRNA (guanine-N-7) methyltransferase
		GRMZM2G019838	Chr4:238951331..238953663	(EMB139, EMB506) Ankyrin repeat family protein
		AC214641.2_FG002	Chr4:238947841..238949446	Tetratricopeptide repeat (TPR)-like superfamily protein
	S5_172951738	GRMZM2G171565	Chr5:172951817..172952843
		AC191246.3_FG004	Chr5:172949242..172949751
	S5_179270162	AC206854.3_FG002	Chr5:179270548..179271586
		GRMZM2G050941	Chr5:179269759..179270340
		GRMZM2G352255	Chr5:179268248..179268923
		GRMZM2G352274	Chr5:179266098..179268914	(PYM, UVI4) uv-b-insensitive 4
	S5_194560419	GRMZM5G875964	Chr5:194559511..194559705
		GRMZM2G500015	Chr5:194563304..194563441
		GRMZM2G329229	Chr5:194558772..194560780	Aluminium activated malate transporter family protein	ead1	ear apical degeneration1	Pei, YR et al. 2022. Plant Cell pp.doi: 10.1093/plcell/koac093
	S7_160600156	GRMZM2G058197	Chr7:160598262..160601922	C2H2-like zinc finger protein
		GRMZM2G517577	Chr7:160595733..160595907
	S7_166553957	GRMZM2G312954	Chr7:166557403..166565443	Pentatricopeptide repeat (PPR) superfamily protein	emp25	Emp24 encode mitochondrion-targeted P-type PPR proteins	Xiu, Z-H et al. 2020. Frontiers Plant Sci 11:608550
		GRMZM2G017266	Chr7:166554109..166556984	peptidases
		GRMZM2G017080	Chr7:166548284..166553523	alpha/beta-Hydrolases superfamily protein
	S7_169176208	GRMZM5G830094	Chr7:169173725..169174983
		GRMZM2G025685	Chr7:169173661..169177094	(AT-HSFB4, HSFB4, SCZ) heat shock transcription factor B4	hsftf27	heat shock factor	Haider, S et al. 2021. Agronomy 11:2335
	S8_2763002	GRMZM5G831994	Chr8:2761112..2761441
		GRMZM2G312419	Chr8:2761693..2763484	(ATMYB105, LOF2, MYB105) myb domain protein 105	myb60	MYB-transcription factor 60	Zhang, PY et al. 2021. Physiology and Molecular Biology of Plants pp.doi: 10.1007/s12298-021-01013-2
		GRMZM2G489774	Chr8:2764414..2764506
		GRMZM2G312388	Chr8:2761786..2763945
	S8_38524929	AC196155.3_FG003	Chr8:38526808..38527347
		GRMZM2G003022	Chr8:38520650..38525237	Sec23/Sec24 protein transport family protein
	S8_149918170	AC196465.3_FG007	Chr8:149915583..149915828
		GRMZM2G014346	Chr8:149917080..149920542	(HB-1) homeobox-1
	S9_22948471	GRMZM2G013038	Chr9:22952079..22952813
		GRMZM2G488168	Chr9:22952907..22960839
	S9_47606538	GRMZM2G131482	Chr9:47584638..47611725	(TGH) SWAP (Suppressor-of-White-APricot)/surp domain-containing protein
	S9_98672351	GRMZM2G443728	Chr9:98675654..98680313	(KUP6) K+ uptake permease 6	hak10	potassium high-affinity transporter	Campbell, AA et al. 2019. PLoS One 14:e0213620
	S9_124359686	GRMZM2G148383	Chr9:124357189..124357762
		GRMZM2G148390	Chr9:124359662..124359877
		GRMZM5G891276	Chr9:124345113..124358875	(LCB2) long chain base2
	S9_147336899	AC206831.3_FG017	Chr9:147331889..147334376
		GRMZM2G113653	Chr9:147334933..147337008	UDP-Glycosyltransferase superfamily protein
		AC206831.3_FG015	Chr9:147338721..147340639	Leucine-rich repeat (LRR) family protein
		GRMZM2G551338	Chr9:147341471..147341829	Leucine-rich repeat (LRR) family protein
	S9_149252534	GRMZM2G004466	Chr9:149245864..149247159	Bifunctional inhibitor/lipid-transfer protein/seed storage 2S albumin superfamily protein
		AC206288.3_FG004	Chr9:149253803..149254948
		GRMZM2G004377	Chr9:149246360..149252766	Protein phosphatase 2C family protein
AD.QTN	S1_18891169	GRMZM2G005043	Chr1:18890739..18891930	(ATPUP3, PUP3) purine permease 3
	S1_30284200	GRMZM2G043542	Chr1:30287163..30291034	(UBP27) ubiquitin-specific protease 27
		GRMZM2G344996	Chr1:30292738..30293177
	S1_211326173	GRMZM2G131266	Chr1:211323625..211326044	(ADAP) ARIA-interacting double AP2 domain protein	ereb60	AP2-EREBP-transcription factor 60	Zhang, J et al. 2022. BMC Genomics 23:125
		GRMZM2G459561	Chr1:211330154..211333127	Protein of unknown function DUF593
	S1_279123887	GRMZM2G050512	Chr1:279119397..279122777	Protein phosphatase 2C family protein	prh121	protein phosphatase homolog121	Fan, K et al. 2019. Planta 250:1521-1538
		GRMZM2G351582	Chr1:279112446..279118927	ZPR1 zinc-finger domain protein
	S1_299565709	GRMZM2G704160	Chr1:299571594..299572094
		GRMZM5G896082	Chr1:299559538..299566152	(PGR5-LIKE A) PGR5-LIKE A
	S2_191130892	GRMZM2G090865	Chr2:191129918..191131049
	S2_208226897	GRMZM2G129575	Chr2:208223142..208227514	(ATSAE2, EMB2764, SAE2) SUMO-activating enzyme 2	sae2	SUMO-activating enzyme2	Augustine, RC et al. 2016. Plant Physiol pp.DOI: 10.1104/pp.16.00353
	S3_166796324	GRMZM2G141638	Chr3:166793199..166797020	(PLT2) Integrase-type DNA-binding superfamily protein	ereb53	apetala2 transcription factor-like	Zhang, J et al. 2022. BMC Genomics 23:125
		GRMZM2G141632	Chr3:166798399..166800615
	S3_208613443	GRMZM2G077607	Chr3:208613389..208618428	Protein of unknown function (DUF1639)
	S4_6553499	GRMZM2G054651	Chr4:6550391..6554549	(ATHVA22A, HVA22A) HVA22 homologue A
	S4_223766065	GRMZM2G132653	Chr4:223763563..223772524
	S4_239687917	GRMZM2G006197	Chr4:239682782..239685008
		GRMZM2G006069	Chr4:239686593..239692358	Zn-dependent exopeptidases superfamily protein
	S5_27049545	GRMZM2G162544	Chr5:27053183..27059303	(ATSYP43, SYP43) syntaxin of plants 43
	S5_57430127	GRMZM2G317900	Chr5:57427815..57435126	(ARF7, BIP, IAA21, IAA23, IAA25, MSG1, NPH4, TIR5) Transcriptional factor B3 family protein / auxin-responsive factor AUX/IAA-related	arftf35	ARF-transcription factor 35	Saidi, A; Hajibarat, Z. 2020. Notulae Scientia Biologicae 12:646-657
	S5_175606913	GRMZM2G545084	Chr5:175605079..175605210
		GRMZM2G105429	Chr5:175608742..175609843
		GRMZM2G105417	Chr5:175606548..175607402
	S5_188200221	GRMZM2G500699	Chr5:188204883..188205110
		AC208516.2_FG008	Chr5:188203926..188204342
		GRMZM2G393673	Chr5:188194731..188201775	(SCPL34) serine carboxypeptidase-like 34
	S5_205942859	GRMZM2G424029	Chr5:205938967..205940157
		GRMZM2G123262	Chr5:205942629..205944133	Transducin/WD40 repeat-like superfamily protein
	S5_209720485	GRMZM2G543672	Chr5:209716474..209716577
		GRMZM2G101613	Chr5:209721762..209723507	(ICK6, KRP3) inhibitor/interactor with cyclin-dependent kinase	cki5	cyclin-dependent kinase inhibitor	Xiao, QL et al. 2017. Sci. Rep. 7:43818
		GRMZM2G402242	Chr5:209702249..209715224	(ROL5) repressor of lrx1
	S7_152175699	GRMZM2G139931	Chr7:152177072..152185826	(KUP7) K+ uptake permease 7	hak14	potassium high-affinity transporter	Zhang, ZB et al. 2012. Mol Biol Rep 39:8465-8473
	S7_161438375	GRMZM2G178839	Chr7:161443263..161445533	Calcium-dependent lipid-binding (CaLB domain) family protein
		GRMZM2G178829	Chr7:161435131..161439313	ARM repeat superfamily protein
	S7_174741306	AC205120.3_FG009	Chr7:174737106..174739485
		GRMZM2G134480	Chr7:174739949..174745704	(ATUBA2, UBA 2) ubiquitin activating enzyme 2
		GRMZM2G434809	Chr7:174744999..174745696
	S8_3797030	GRMZM5G892035	Chr8:3793825..3797279	PLAC8 family protein	cnr5	mid-complementing activity (MCA) protein	Guo, M et al. 2010. Plant Cell 121:1057-1073
		GRMZM5G834837	Chr8:3797512..3799222	Serine protease inhibitor (SERPIN) family protein
		GRMZM2G467059	Chr8:3802014..3805380	Mov34/MPN/PAD-1 family protein
	S8_14796427	GRMZM2G567306	Chr8:14793128..14793314
		GRMZM2G139600	Chr8:14793941..14796834	(GGT3, GGT4) gamma-glutamyl transpeptidase 4
		GRMZM5G893229	Chr8:14793941..14794561
	S8_62998618	GRMZM2G109651	Chr8:62977506..63005176	Cyclin/Brf1-like TBP-binding protein
	S8_112617651	AC195306.3_FG003	Chr8:112620791..112621751
		GRMZM2G518899	Chr8:112620438..112620533
		GRMZM2G061756	Chr8:112613792..112613941
		GRMZM2G360794	Chr8:112617570..112618992	(PRO25, WAK1) cell wall-associated kinase
		AC195306.3_FG005	Chr8:112610011..112614255
	S8_115357817	GRMZM2G385117	Chr8:115353377..115356717
		GRMZM2G085595	Chr8:115352203..115352710	myosin heavy chain-related
	S8_132876005	GRMZM2G355742	Chr8:132880859..132884734
		GRMZM2G056014	Chr8:132875563..132880182	(ATECA4, ECA4) endomembrane-type CA-ATPase 4	cap1	calcium pump1	Subbaiah, C et al. 2017. Mol Plant-Microbe Interact pp.doi: 10.1094/MPMI-02-17-0026-R
	S8_155160545	GRMZM2G038674	Chr8:155164536..155165232
	S9_19537865	GRMZM2G035665	Chr9:19532252..19535196	(ATCDT1A, CDT1, CDT1A) homolog of yeast CDT1 A
		GRMZM2G035732	Chr9:19537268..19539340
		GRMZM2G035751	Chr9:19542104..19542667
		GRMZM2G035770	Chr9:19542204..19544823
AD.QEI	S3_218801341	GRMZM2G090619	Chr3:218800611..218808375
		GRMZM2G090774	Chr3:218796477..218797402
		GRMZM2G390059	Chr3:218797869..218799160
		GRMZM2G090779	Chr3:218785554..218795824	(IAR3, JR3) peptidase M20/M25/M40 family protein	jih1	jasmonoyl-l-isoleucine hydrolase	Chung, SH et al. 2022. Plant Dir 6:e407
	S4_180207080	GRMZM2G109140	Chr4:180198801..180202085	(FBW2) F-BOX WITH WD-40 2	fbl41	F-box protein	Li, N et al. 2019. Nature Genetics pp.doi: 10.1038/s41588-019-0503-y
		GRMZM2G109256	Chr4:180211650..180211860
		GRMZM2G548425	Chr4:180210917..180211053
	S5_10542293	GRMZM2G550799	Chr5:10540202..10540294
		GRMZM2G114789	Chr5:10541987..10545884	RNA-binding (RRM/RBD/RNP motifs) family protein
	S6_153235783	GRMZM5G869403	Chr6:153239562..153241947	(ATEXO70B1, EXO70B1) exocyst subunit exo70 family protein B1
		AC209257.4_FG005	Chr6:153234077..153234268
		AC209257.4_FG006	Chr6:153233970..153236020	Integrase-type DNA-binding superfamily protein	ereb100	AP2-EREBP-transcription factor	Zhang, J et al. 2022. BMC Genomics 23:125
		AC209257.4_FG004	Chr6:153232840..153233260
	S8_132201389	GRMZM2G173763	Chr8:132200869..132205133
		GRMZM2G474726	Chr8:132194624..132201905	(ATTERC, PDE149) integral membrane TerC family protein
	S9_567464	GRMZM2G039325	Chr9:567358..580418	(ATMAP70-2, MAP70-2) microtubule-associated proteins 70-2
		GRMZM2G341658	Chr9:563756..566860	MAC/Perforin domain-containing protein
	S10_123819112	GRMZM2G064278	Chr10:123819818..123821898
		GRMZM2G364839	Chr10:123818920..123819376
		GRMZM2G064159	Chr10:123811073..123815007	(ATAIH, EMB1873) porphyromonas-type peptidyl-arginine deiminase family protein
ASI.QTN	S1_24308451	GRMZM2G103873	Chr1:24308390..24309188
	S1_32079580	GRMZM2G152549	Chr1:32081720..32087464	hydroxyproline-rich glycoprotein family protein
	S1_61623278	GRMZM5G898740	Chr1:61623552..61631442	Haloacid dehalogenase-like hydrolase (HAD) superfamily protein
		AC204530.4_FG003	Chr1:61621307..61622780	(ANNAT4) annexin 4
		AC204530.4_FG002	Chr1:61613000..61620826	(DGS1) dgd1 suppressor 1
	S1_70577906	GRMZM2G071688	Chr1:70574745..70577798	Protein of unknown function (DUF300)	laz6	lazarus	Liu, BL et al. 2019. J Plant Growth Reg pp.doi: 10.1007/s00344-019-10008-z
		GRMZM2G524711	Chr1:70577912..70590132	inter-alpha-trypsin inhibitor heavy chain-related
		AC225355.2_FG002	Chr1:70578166..70578450
	S1_112639745	GRMZM5G829705	Chr1:112639728..112640234
		GRMZM2G590297	Chr1:112637982..112638065
		GRMZM5G811593	Chr1:112638662..112641099	peptide transporter 2/ Major facilitator superfamily protein	nrt7	nitrate transporter	Wani, SH et al. 2021. Physiology and Molecular Biology of Plants pp.doi: 10.1007/s12298-021-01113-z
	S3_111564811	GRMZM2G411536	Chr3:111553578..111570930	(UPL2) ubiquitin-protein ligase 2	upl3	HECT-type E3 ubiquitin transferase	Li, YF et al. 2019. Genetica pp.doi: 10.1007/s10709-019-00080-4
	S3_165022470	GRMZM2G004014	Chr3:165017900..165021711
		GRMZM2G485474	Chr3:165016851..165016943
	S3_213937689	GRMZM2G166987	Chr3:213939500..213945050	GDSL-like Lipase/Acylhydrolase superfamily protein
		GRMZM2G582823	Chr3:213934630..213934738
	S3_225453504	GRMZM2G061681	Chr3:225446387..225454483	ARM repeat superfamily protein
	S4_2764855	GRMZM2G126595	Chr4:2764865..2766458
		GRMZM2G126552	Chr4:2764644..2768395	(VIP3) Transducin/WD40 repeat-like superfamily protein
		GRMZM2G126541	Chr4:2762573..2764339	(scpl50) serine carboxypeptidase-like 50
		GRMZM2G126453	Chr4:2754383..2762093	AAA-type ATPase family protein
	S4_38842214	GRMZM2G042030	Chr4:38844809..38849875	(ATESD4, ESD4) Cysteine proteinases superfamily protein/(ULP1B) UB-like protease 1B
		GRMZM5G838115	Chr4:38842118..38843747
		GRMZM2G071948	Chr4:38839204..38841147
		GRMZM5G833054	Chr4:38839204..38839942
		GRMZM2G370756	Chr4:38836962..38838002	HXXXD-type acyl-transferase family protein
	S4_237140270	GRMZM2G052720	Chr4:237141158..237142571	(ATERF-4, ATERF4, ERF4, RAP2.5) ethylene responsive element binding factor 4
		GRMZM2G052740	Chr4:237135911..237140378	(ATEHD1, EHD1) EPS15 homology domain 1	ehd1	Eps15 homology domain (EHD) protein	Wang, YF et al. 2019. Plant Physiol pp.doi: 10.1104/pp.19.01336
	S5_162844482	GRMZM2G498259	Chr5:162840713..162841026
		AC217840.3_FG001	Chr5:162843579..162844510
		GRMZM2G024444	Chr5:162845025..162849678	Glycosyltransferase family 61 protein
	S5_183882324	GRMZM2G142088	Chr5:183882422..183889051
	S6_34890495	GRMZM2G700901	Chr6:34894177..34897527	Major facilitator superfamily protein
		GRMZM2G305856	Chr6:34889003..34890955	(ATMYB48, ATMYB48-1, ATMYB48-2, ATMYB48-3, MYB48) myb domain protein 48	myb21	MYB-transcription factor 21	Wang, YJ et al. 2018. Plant Mol Biol pp.doi: 10.1007/s11103-018-0788-8
		GRMZM2G305839	Chr6:34888516..34890797
		GRMZM2G305804	Chr6:34882437..34886885
	S7_140710756	GRMZM2G345096	Chr7:140705887..140706526
		GRMZM2G043600	Chr7:140706875..140710245	Basic-leucine zipper (bZIP) transcription factor family protein	bzip22	bZIP-transcription factor 22	Cao, LR et al. 2019. Int J Mol Sci pp.doi: 10.3390/ijms20174103
		GRMZM2G345081	Chr7:140709640..140711339	(ZPR2) protein binding
		GRMZM2G043445	Chr7:140712233..140715318
		GRMZM2G345086	Chr7:140710426..140711231
		GRMZM2G509557	Chr7:140705108..140705210
	S8_174216361	GRMZM5G874163	Chr8:174214893..174221202	(ARF3, ETT) Transcriptional factor B3 family protein / auxin-responsive factor AUX/IAA-related
	S8_174297907	GRMZM2G449265	Chr8:174297826..174298188
		AC203384.3_FG008	Chr8:174299671..174299862
		GRMZM2G149104	Chr8:174297682..174298281
		GRMZM2G149093	Chr8:174291686..174294351	alpha/beta-Hydrolases superfamily protein
	S10_96835918	GRMZM2G021170	Chr10:96835856..96839456	Nucleic acid-binding OB-fold-like protein
		GRMZM2G021167	Chr10:96834502..96834703
		AC217979.3_FG001	Chr10:96833576..96834064
	S10_127370470	GRMZM2G005939	Chr10:127360972..127365611	basic helix-loop-helix (bHLH) DNA-binding superfamily protein
		GRMZM2G005633	Chr10:127370239..127371829	(ATCHITIV, ATEP3, CHIV, EP3) homolog of carrot EP3-3 chitinase	ctb1	chitinase B1	Han, Y et al. 2021. J Chem Ecol pp.doi: 10.1007/s10886-021-01284-9
ASI.QEI	S1_29787938	GRMZM2G135877	Chr1:29787212..29789337	(ZF14) MATE efflux family protein	drg5	dark response gene5	Dong, M-Y et al. 2020. Planta 252:doi: 10.1007/s00425-020-03403-4
	S1_47457445	GRMZM2G300692	Chr1:47454600..47457339	(GATL7) galacturonosyltransferase-like 7
	S1_62226889	GRMZM2G156839	Chr1:62231316..62231477
		GRMZM2G062969	Chr1:62227752..62230119
		GRMZM2G063055	Chr1:62225861..62227001	etratricopeptide repeat (TPR)-like superfamily protein
	S1_229206706	GRMZM2G113202	Chr1:229190070..229205919	(ATM1) myosin 1
	S1_297750016	GRMZM2G016290	Chr1:297751165..297752982	RmlC-like cupins superfamily protein
		GRMZM2G016084	Chr1:297747716..297750919	Nucleic acid-binding proteins superfamily
		GRMZM2G316148	Chr1:297744443..297745345
	S1_298273269	GRMZM2G579582	Chr1:298276314..298276412
		GRMZM2G159353	Chr1:298271801..298273665	(CYP71B34) cytochrome P450 family 71 subfamily B polypeptide 34
		GRMZM2G159313	Chr1:298268540..298268888
	S2_2682470	GRMZM2G010555	Chr2:2675437..2685261	(IM, IM1) Alternative oxidase family protein	GRMZM2G010555	one of two tandemly-duplicated putative plastid terminal oxidase-coding genes that appears to be involved in the albescent plant1 (al1) phenotype	Hunter, Charles et al. 2020. Maize Genetics Conference Abstracts 62:P138 and Arp, JJ; Moose, SP; Sachs, M; Stinard, P. 2013. Maize Genetics Conference Abstracts. 54:P85
	S2_23529006	GRMZM2G078526	Chr2:23526904..23530686	(ATRMA1, RMA1) RING membrane-anchor 1
		AC211589.3_FG007	Chr2:23532927..23533963
		GRMZM2G078492	Chr2:23533972..23534646
	S3_147588583	GRMZM2G162250	Chr3:147591043..147598482	(CLT1) CRT (chloroquine-resistance transporter)-like transporter 1
		GRMZM2G162240	Chr3:147590280..147590440
		GRMZM5G853003	Chr3:147587159..147587320
		GRMZM2G580185	Chr3:147587133..147587654
	S3_218123483	GRMZM2G372484	Chr3:218118224..218119437	(AGO5) Argonaute family protein
		GRMZM2G073438	Chr3:218122713..218123317
	S3_226979707	GRMZM2G070797	Chr3:226975388..226977033	Ran BP2/NZF zinc finger-like superfamily protein
		GRMZM2G070890	Chr3:226980422..226992440
	S4_35625212	GRMZM2G017533	Chr4:35625233..35628367	Protein of unknown function (DUF604)
	S4_186691903	GRMZM2G095326	Chr4:186660384..186710764	ARM repeat superfamily protein
		GRMZM2G165435	Chr4:186695437..186695811
	S4_202589250	GRMZM2G069092	Chr4:202588876..202592572
	S4_223836871	GRMZM2G379366	Chr4:223839122..223840713
		GRMZM2G379374	Chr4:223838380..223838847
	S5_2353940	GRMZM2G003108	Chr5:2350263..2356801	EC14 cytosolic factor family protein / phosphoglyceride transfer family protein
		GRMZM2G003068	Chr5:2358363..2361474	zinc knuckle (CCHC-type) family protein
		GRMZM5G851067	Chr5:2358414..2360680
	S5_14841812	GRMZM2G066449	Chr5:14841378..14843101
	S5_160123104	GRMZM2G015441	Chr5:160093191..160123117	Eukaryotic aspartyl protease family protein
	S6_656139	GRMZM2G358540	Chr6:655472..656792	Late embryogenesis abundant (LEA) hydroxyproline-rich glycoprotein family
		GRMZM5G894808	Chr6:655418..656792
	S6_137397546	GRMZM5G837137	Chr6:137398363..137398649
		GRMZM5G898274	Chr6:137397456..137397977
	S6_141276881	GRMZM2G383125	Chr6:141273189..141274939	DNA binding
		GRMZM2G084806	Chr6:141275230..141278793	(MRH1) Leucine-rich repeat protein kinase family protein
		GRMZM2G084767	Chr6:141280696..141285603	ARM repeat superfamily protein
		GRMZM2G383114	Chr6:141280797..141281422
	S6_152209037	GRMZM2G140587	Chr6:152209515..152213733	GDA1/CD39 nucleoside phosphatase family protein
		GRMZM2G140609	Chr6:152207146..152209265	Ribosomal protein S12/S23 family protein
		AC198485.3_FG008	Chr6:152203539..152204096
	S6_163662312	GRMZM2G524759	Chr6:163664848..163664952
		GRMZM2G069016	Chr6:163663119..163664643	(ATPUP4, PUP4) purine permease 4
	S6_167325529	GRMZM2G051055	Chr6:167326785..167328521	(CK1, CKL1) casein kinase 1
		GRMZM2G055230	Chr6:167325573..167326624	(CKL2) casein kinase 1-like protein 2
	S7_126213664	GRMZM2G096271	Chr7:126213000..126214068	Calcium-binding EF-hand family protein
	S7_130495196	GRMZM2G080414	Chr7:130493469..130493689
		GRMZM2G381370	Chr7:130492170..130493074	(ATNPSN12, NPSN12) novel plant snare 12
		GRMZM2G381357	Chr7:130494367..130494942
		GRMZM2G080349	Chr7:130498199..130501631	Nucleolar histone methyltransferase-related protein
	S7_155070876	GRMZM5G839725	Chr7:155075126..155075332
		GRMZM2G431039	Chr7:155070032..155072773	O-Glycosyl hydrolases family 17 protein
	S8_147292704	GRMZM2G020008	Chr8:147297482..147299431
		GRMZM2G495270	Chr8:147288315..147288604
		GRMZM2G321283	Chr8:147288849..147290474
		GRMZM2G321290	Chr8:147292312..147294748	alpha/beta-Hydrolases superfamily protein
	S8_165163196	GRMZM2G020594	Chr8:165168101..165172242	Galactose oxidase/kelch repeat superfamily protein
		GRMZM2G492091	Chr8:165157472..165158143
		GRMZM2G316214	Chr8:165157732..165158645	(AtDMP1, DMP1) DUF679 domain membrane protein 1
		GRMZM2G020259	Chr8:165159409..165159978
		GRMZM2G492116	Chr8:165161073..165161165
		GRMZM5G834335	Chr8:165163034..165167268	(NRPB10, NRPD10, NRPE10) RNA polymerases N / 8 kDa subunit
		GRMZM2G020583	Chr8:165167518..165167888	(ATSKP2;2, SKP2B) RNI-like superfamily protein
	S10_100028483	GRMZM2G455476	Chr10:100023074..100028475	(ATNAP12, NAP12) non-intrinsic ABC protein 12
	S10_133408126	GRMZM2G065176	Chr10:133411393..133417627	SH3 domain-containing protein
		GRMZM2G521688	Chr10:133407598..133407698
	S10_135046780	AC233979.1_FG005	Chr10:135048850..135053308
		GRMZM2G322634	Chr10:135044840..135048155
	S10_145183843	GRMZM2G086030	Chr10:145183272..145197508	Tetratricopeptide repeat (TPR)-like superfamily protein

## Sheet: Table S4
Table S4 | All DEGs related to target traits under DT (DT2, DT3, DT4) vs. WW conditions and high temperature (33°C, 35°C, 37°C) vs. normal temperature (31°C) conditions.
group	gene	log2FoldChange	AveExpr	t	P-value
DT2 vs. WW	GRMZM2G064159	7.025	91.2825	5.2193	0.0256304
DT2 vs. WW	GRMZM2G084767	-1.445	7.1125	-5.74772	0.0207809
DT2 vs. WW	GRMZM2G003108	-1.855	4.8225	-15.7637	0.00214556
DT2 vs. WW	GRMZM2G003022	-2.27	13.37	-5.8135	0.02027
DT2 vs. WW	GRMZM2G084806	-2.425	6.9575	-17.9363	0.0015969
DT2 vs. WW	GRMZM2G114789	-2.695	6.1225	-67.4752	7.61e-05
DT2 vs. WW	GRMZM2G039325	-3.395	6.8375	-5.6904	0.021241
DT2 vs. WW	GRMZM2G004466	-3.41	2.97	-7.95879	0.0101045
DT2 vs. WW	GRMZM2G152549	-4.83	6.71	-5.90455	0.0195918
DT2 vs. WW	GRMZM2G051055	-6.925	53.9725	-4.11343	0.0425418
DT2 vs. WW	GRMZM2G016084	-8.605	31.7175	-7.17199	0.0127485
DT2 vs. WW	GRMZM2G048836	-12.21	6.89	-53.3581	0.000130606
DT3 vs. WW	GRMZM2G004377	42.83	59.065	3.84582	0.0489733
DT3 vs. WW	GRMZM2G341658	21.98	23.55	6.51839	0.0157897
DT3 vs. WW	GRMZM2G358540	21.165	24.2825	7.13652	0.0129172
DT3 vs. WW	GRMZM2G139600	6.675	8.5625	14.1023	0.00277578
DT3 vs. WW	GRMZM2G431039	5.485	2.9575	7.7291	0.0108131
DT3 vs. WW	GRMZM2G077607	5.17	8.085	5.58332	0.0221783
DT3 vs. WW	GRMZM2G394941	3.6	5.8	3.83659	0.0492162
DT3 vs. WW	GRMZM2G054651	-2.41	4.36	-4.10552	0.0427685
DT3 vs. WW	GRMZM2G058197	-2.43	3.725	-5.05526	0.0275037
DT3 vs. WW	GRMZM2G003108	-2.665	5.2275	-5.28926	0.0249435
DT3 vs. WW	GRMZM2G140587	-3.76	9.365	-4.13671	0.0420982
DT3 vs. WW	GRMZM2G004466	-5.95	4.24	-7.89193	0.0103206
DT3 vs. WW	GRMZM2G126552	-6.075	13.7075	-3.88103	0.0480616
DT3 vs. WW	GRMZM2G140609	-6.245	9.7675	-21.9438	0.00101001
DT3 vs. WW	GRMZM2G152549	-6.365	7.4775	-3.87068	0.0483272
DT3 vs. WW	GRMZM2G039325	-7.72	9	-3.86849	0.0483836
DT3 vs. WW	GRMZM2G178839	-7.975	12.8225	-6.77305	0.0145062
DT3 vs. WW	GRMZM2G017266	-14.83	11.83	-33.5073	0.000382451
DT3 vs. WW	GRMZM2G086030	-15.38	109.64	-5.59303	0.0220945
DT3 vs. WW	GRMZM2G064159	-18.435	104.013	-4.88944	0.0295469
DT3 vs. WW	GRMZM2G351582	-21.41	58.57	-4.39345	0.0370982
DT3 vs. WW	GRMZM2G070797	-47.37	27.065	-12.943	0.00337481
DT3 vs. WW	GRMZM2G166987	-61.875	134.002	-20.0151	0.00124696
DT4 vs.WW	GRMZM5G896082	200.905	163.023	5.25444	0.0252372
DT4 vs.WW	GRMZM2G021170	41.02	43.27	5.26545	0.0251231
DT4 vs.WW	GRMZM2G358540	29.25	20.24	62.1182	9.18e-05
DT4 vs.WW	GRMZM2G016084	23.715	15.5575	22.503	0.000947462
DT4 vs.WW	GRMZM2G016290	21.135	25.9025	4.72445	0.0317235
DT4 vs.WW	GRMZM2G139600	10.345	6.7275	23.2952	0.000875141
DT4 vs.WW	GRMZM2G394941	6.195	4.5025	36.903	0.000304096
DT4 vs.WW	GRMZM2G134480	5.97	5.59	6.36739	0.0165774
DT4 vs.WW	GRMZM2G431039	5.62	2.89	8.24797	0.00931521
DT4 vs.WW	GRMZM2G035665	4.225	8.0275	5.05379	0.0274522
DT4 vs.WW	GRMZM2G050485	2.72	1.765	4.44516	0.0361124
DT4 vs.WW	GRMZM2G019597	1.95	1.13	4.72281	0.031747
DT4 vs.WW	GRMZM2G162250	-1.325	2.9625	-9.44768	0.00686114
DT4 vs.WW	GRMZM2G058197	-2.585	3.8025	-8.95919	0.007734
DT4 vs.WW	GRMZM2G095326	-2.995	13.1125	-43.1571	0.000212145
DT4 vs.WW	GRMZM2G421279	-3.235	2.2325	-16.0718	0.00204869
DT4 vs.WW	GRMZM2G003022	-3.53	14	-17.7626	0.00162954
DT4 vs.WW	AC204530.4_FG002	-4.385	7.3425	-4.7695	0.0310864
DT4 vs.WW	GRMZM2G006069	-4.6	10	-5.05432	0.027446
DT4 vs.WW	GRMZM2G003108	-5.51	6.65	-43.74	0.000205698
DT4 vs.WW	GRMZM2G140587	-6.97	10.97	-5.62566	0.0217564
DT4 vs.WW	GRMZM2G467059	-12.395	26.3325	-4.54621	0.0344317
DT4 vs.WW	GRMZM2G152549	-13.14	10.865	-8.51584	0.00866985
DT4 vs.WW	GRMZM2G178839	-25.045	21.3575	-4.41248	0.0366805
DT4 vs.WW	GRMZM2G126453	-29.85	77.375	-6.06474	0.0184545
DT4 vs.WW	GRMZM2G051055	-33.06	67.04	-12.3571	0.00373224
DT4 vs.WW	GRMZM2G126541	-40.925	20.4875	-7.77192	0.0106428
DT4 vs.WW	GRMZM2G017266	-43.355	26.0925	-6.4908	0.0158891
DT4 vs.WW	GRMZM5G898740	-63.72	57.55	-4.9634	0.0285398
DT4 vs.WW	GRMZM2G048836	-198.9	100.235	-69.1777	7.16e-05
33°C vs. 31°C	GRMZM2G152549	-4.60259	16.6972	-5.81543	0.000324346
33°C vs. 31°C	GRMZM2G016084	-51.811	744.154	-2.38501	0.0426204
33°C vs. 31°C	GRMZM2G016290	1.85251	17.6325	2.73465	0.0244085
33°C vs. 31°C	GRMZM2G006480	-30.0141	175.678	-3.89256	0.00413561
33°C vs. 31°C	GRMZM2G019838	2.19823	10.8706	2.54765	0.032873
33°C vs. 31°C	GRMZM2G006069	1.5482	4.06616	2.51934	0.034392
33°C vs. 31°C	AC202120.3_FG003	-13.1282	66.859	-3.63859	0.00602229
33°C vs. 31°C	GRMZM2G003108	1.10977	4.349	2.93943	0.0176563
33°C vs. 31°C	GRMZM2G394941	1.9067	4.17774	4.50166	0.00174285
33°C vs. 31°C	GRMZM2G431039	-6.2182	6.10849	-18.5367	3.88e-08
33°C vs. 31°C	GRMZM2G178829	7.34277	32.4051	4.97787	0.000920977
33°C vs. 31°C	GRMZM2G017266	2.9099	6.04328	3.62725	0.0061255
33°C vs. 31°C	GRMZM2G139600	3.44092	10.9829	2.6334	0.0286726
33°C vs. 31°C	GRMZM2G050485	-1.12992	5.94884	-3.85	0.00440175
33°C vs. 31°C	GRMZM2G048836	2.4382	10.26	3.81216	0.00465371
33°C vs. 31°C	GRMZM2G084806	1.15951	3.89961	3.42689	0.00829173
33°C vs. 31°C	GRMZM5G869403	2.59962	3.79609	9.58879	7.97e-06
33°C vs. 31°C	GRMZM2G051055	4.40127	52.9048	3.71885	0.00534279
33°C vs. 31°C	GRMZM2G341658	-6.30159	8.75495	-8.6541	1.76e-05
33°C vs. 31°C	GRMZM2G039325	1.14276	3.1596	2.83607	0.020784
33°C vs. 31°C	GRMZM2G035665	-2.86299	4.32084	-7.58086	4.8e-05
33°C vs. 31°C	GRMZM2G131482	1.41083	9.24279	2.65052	0.0279015
33°C vs. 31°C	GRMZM2G005939	-2.32342	2.60948	-7.01505	8.52e-05
33°C vs. 31°C	GRMZM2G086030	30.1464	166.771	5.5441	0.000450028
35°C vs. 31°C	GRMZM2G152549	-17.1801	16.6972	-21.7073	1.05e-08
35°C vs. 31°C	GRMZM2G016084	-56.4995	744.154	-2.60083	0.0302
35°C vs. 31°C	GRMZM2G016290	5.70035	17.6325	8.41475	2.18e-05
35°C vs. 31°C	GRMZM2G006480	-29.5431	175.678	-3.83146	0.00452328
35°C vs. 31°C	GRMZM2G019838	6.86226	10.8706	7.95303	3.35e-05
35°C vs. 31°C	AC202120.3_FG003	-25.4232	66.859	-7.04623	8.25e-05
35°C vs. 31°C	GRMZM2G394941	2.16985	4.17774	5.12296	0.000763275
35°C vs. 31°C	GRMZM2G431039	-7.59843	6.10849	-22.6512	7.36e-09
35°C vs. 31°C	GRMZM2G178829	9.79509	32.4051	6.64036	0.00012699
35°C vs. 31°C	GRMZM2G048836	-25.4072	10.26	-39.7244	6.68e-11
35°C vs. 31°C	GRMZM2G084806	2.11713	3.89961	6.25711	0.000194271
35°C vs. 31°C	GRMZM5G869403	3.33099	3.79609	12.2865	1.12e-06
35°C vs. 31°C	GRMZM2G341658	-7.09282	8.75495	-9.74072	7.05e-06
35°C vs. 31°C	GRMZM2G039325	1.3268	3.1596	3.29282	0.010182
35°C vs. 31°C	GRMZM2G035665	-1.97463	4.32084	-5.2286	0.000666989
35°C vs. 31°C	GRMZM5G898740	-7.23992	22.5148	-4.13324	0.00292055
35°C vs. 31°C	GRMZM2G126453	-6.28577	54.0209	-3.49905	0.00743068
35°C vs. 31°C	GRMZM2G019597	-3.20324	10.9262	-3.58163	0.00655971
35°C vs. 31°C	GRMZM2G166987	-16.6751	32.2108	-9.84381	6.49e-06
35°C vs. 31°C	GRMZM2G070797	1.23634	1.148	5.68439	0.000379459
35°C vs. 31°C	GRMZM2G000280	-6.21234	19.1498	-6.4843	0.000150672
35°C vs. 31°C	GRMZM2G455476	-3.01835	3.51351	-11.7163	1.63e-06
35°C vs. 31°C	GRMZM2G351582	-2.90831	26.8782	-2.85705	0.0201059
35°C vs. 31°C	GRMZM2G171068	-2.98868	13.388	-2.55157	0.032668
35°C vs. 31°C	GRMZM2G077607	-4.53114	14.7849	-2.93155	0.0178767
35°C vs. 31°C	GRMZM2G089673	-1.22928	1.94032	-3.09098	0.0139229
35°C vs. 31°C	GRMZM2G109651	-1.99258	15.1148	-2.77512	0.0228901
35°C vs. 31°C	GRMZM2G020594	-1.96312	4.962	-2.51045	0.0348836
35°C vs. 31°C	GRMZM2G070058	-14.4417	199.979	-3.07622	0.0142474
35°C vs. 31°C	GRMZM2G064159	11.6562	190.326	2.74514	0.0240052
37°C vs. 31°C	GRMZM2G152549	-12.3334	16.6972	-15.5835	1.62e-07
37°C vs. 31°C	GRMZM2G016084	-205.144	744.154	-9.44337	8.97e-06
37°C vs. 31°C	GRMZM2G006480	27.7405	175.678	3.59769	0.00640322
37°C vs. 31°C	GRMZM2G019838	5.23779	10.8706	6.07034	0.000240558
37°C vs. 31°C	AC202120.3_FG003	-17.0376	66.859	-4.72211	0.00129194
37°C vs. 31°C	GRMZM2G394941	2.74041	4.17774	6.47005	0.000153066
37°C vs. 31°C	GRMZM2G178829	7.0478	32.4051	4.7779	0.00119901
37°C vs. 31°C	GRMZM2G017266	-2.31359	6.04328	-2.88394	0.0192701
37°C vs. 31°C	GRMZM2G139600	4.49483	10.9829	3.43998	0.00812802
37°C vs. 31°C	GRMZM2G048836	-4.71533	10.26	-7.37248	5.91e-05
37°C vs. 31°C	GRMZM2G084806	-2.91586	3.89961	-8.61775	1.82e-05
37°C vs. 31°C	GRMZM5G869403	3.05843	3.79609	11.2811	2.21e-06
37°C vs. 31°C	GRMZM2G341658	2.35492	8.75495	3.23407	0.011148
37°C vs. 31°C	GRMZM2G035665	-1.78882	4.32084	-4.73658	0.0012671
37°C vs. 31°C	GRMZM2G005939	2.4651	2.60948	7.44284	5.5e-05
37°C vs. 31°C	GRMZM2G166987	-5.69646	32.2108	-3.3628	0.00914462
37°C vs. 31°C	GRMZM2G070797	1.18323	1.148	5.44023	0.00051149
37°C vs. 31°C	GRMZM2G351582	-4.33062	26.8782	-4.25429	0.00245952
37°C vs. 31°C	GRMZM2G171068	-6.28321	13.388	-5.36425	0.000562228
37°C vs. 31°C	GRMZM2G077607	-6.25588	14.7849	-4.04741	0.00330313
37°C vs. 31°C	GRMZM2G089673	-1.06625	1.94032	-2.68106	0.026578
37°C vs. 31°C	GRMZM2G109651	-5.43214	15.1148	-7.56551	4.87e-05
37°C vs. 31°C	GRMZM2G070058	30.9382	199.979	6.59014	0.000134133
37°C vs. 31°C	GRMZM2G064159	48.9399	190.326	11.5258	1.86e-06
37°C vs. 31°C	GRMZM2G300692	-3.28505	4.15247	-4.82435	0.00112715
37°C vs. 31°C	AC204530.4_FG002	-1.63215	1.99553	-5.33956	0.000579874
37°C vs. 31°C	GRMZM2G146192	-1.46388	1.43117	-4.47975	0.00179621
37°C vs. 31°C	GRMZM2G383125	-5.09961	14.5087	-7.30058	6.35e-05
37°C vs. 31°C	GRMZM2G021170	10.9138	106.968	3.50209	0.00739659
37°C vs. 31°C	GRMZM2G393673	-1.60845	12.8508	-2.82307	0.0212159
37°C vs. 31°C	GRMZM2G358540	-2.97375	16.4521	-2.71331	0.0252499
37°C vs. 31°C	GRMZM2G140587	1.12635	6.14341	2.75065	0.023796
Note: Red fonts indicates that 29 DEGs were identified in both DS and HS tolerance.

## Sheet: Table S5
Table S5 | Results of phenotypic differences across haplotypes for 24 candidate genes.
Trait	QTN/QEI	gene	haplotypes in pairs	P-value
				DS	DHS	HS	WW
GY	QEI	GRMZM2G019597	AAAA vs. TGGT	0.0110307	0.444199	0.11085	0.0394169
		GRMZM2G131482	AAAAGGACCATGATTT vs. AAGGGGGCCACGATTT	0.0416908	0.181828	0.0611122	8.0311e-08
			AAAAGGACCATGATTT vs. AGGGACGGTGCTGCCA	0.000521415	0.753578	0.726673	0.233335
			AAAAGGACCATGATTT vs. GGGGACGGCGCTGCCA	0.487226	0.13609	0.408579	0.125723
			AAAAGGACCATGATTT vs. GGGGACGGTGCTGCCA	0.191446	0.0460923	0.0523581	0.0748216
			AAGGGGGCCACGATTT vs. AGGGACGGTGCTGCCA	0.00499655	0.690089	0.35862	0.704939
			AAGGGGGCCACGATTT vs. GGGGACGGCGCTGCCA	0.7211	0.0852708	0.803438	0.317117
			AAGGGGGCCACGATTT vs. GGGGACGGTGCTGCCA	0.590459	0.678079	0.977456	0.000149407
			AGGGACGGTGCTGCCA vs. GGGGACGGCGCTGCCA	0.591547	0.11307	0.37651	0.83268
			AGGGACGGTGCTGCCA vs. GGGGACGGTGCTGCCA	0.0024875	0.519569	0.353514	0.455794
			GGGGACGGCGCTGCCA vs. GGGGACGGTGCTGCCA	0.646848	0.0748637	0.810529	0.377067
		GRMZM2G146192	GTCTCC vs. CTTGGC	0.0389642	0.875677	0.0149407	0.282112
			GTCTCC vs. CTCTCC	0.335406	0.474966	0.917922	0.149278
			GTCTCC vs. CACTCT	0.384577	0.84216	0.396714	0.0604699
			CTTGGC vs. CTCTCC	0.0115477	0.589582	0.0537658	0.0213874
			CTTGGC vs. CACTCT	0.907434	0.910434	0.0162452	0.0279461
			CTCTCC vs. CACTCT	0.180967	0.821589	0.529751	0.18836
		GRMZM2G004466	GGATAGAAGTCCGGTGTACAGC vs. GGATAGAAGTCCGGTGTATTAT	0.141497	0.314243	0.362419	0.297803
			GGATAGAAGTCCGGTGTACAGC vs. GTATAGAAGTCCGGTGTATTAT	0.967233	0.481496	0.723198	0.862816
			GGATAGAAGTCCGGTGTACAGC vs. GTTACAAAGTCCGGTGTACAGC	0.37362	0.693124	0.707409	0.525413
			GGATAGAAGTCCGGTGTACAGC vs. GTTACAAAGTCCGGTGTATTAT	0.284759	0.443813	0.512589	0.897769
			GGATAGAAGTCCGGTGTACAGC vs. TGATAGAAGTCCGGTGTACAGC	0.688907	0.565153	0.452701	0.250847
			GGATAGAAGTCCGGTGTACAGC vs. TGATAGAAGTCCGGTGTATTAT	0.299657	0.966497	0.522855	0.317647
			GGATAGAAGTCCGGTGTATTAT vs. GTATAGAAGTCCGGTGTATTAT	0.0797287	0.840922	0.421901	0.61937
			GGATAGAAGTCCGGTGTATTAT vs. GTTACAAAGTCCGGTGTACAGC	0.019009	0.194745	0.185748	0.0899916
			GGATAGAAGTCCGGTGTATTAT vs. GTTACAAAGTCCGGTGTATTAT	0.0649301	0.582389	0.644756	0.178865
			GGATAGAAGTCCGGTGTATTAT vs. TGATAGAAGTCCGGTGTACAGC	0.00141529	0.504726	0.07829	0.0281665
			GGATAGAAGTCCGGTGTATTAT vs. TGATAGAAGTCCGGTGTATTAT	0.0513877	0.300213	0.729665	0.806627
			GTATAGAAGTCCGGTGTATTAT vs. GTTACAAAGTCCGGTGTACAGC	0.289286	0.412802	0.375844	0.631793
			GTATAGAAGTCCGGTGTATTAT vs. GTTACAAAGTCCGGTGTATTAT	0.21145	0.639829	0.595103	0.812414
			GTATAGAAGTCCGGTGTATTAT vs. TGATAGAAGTCCGGTGTACAGC	0.647154	0.594971	0.117472	0.433588
			GTATAGAAGTCCGGTGTATTAT vs. TGATAGAAGTCCGGTGTATTAT	0.217648	0.488656	0.657656	0.695751
			GTTACAAAGTCCGGTGTACAGC vs. GTTACAAAGTCCGGTGTATTAT	0.295122	0.170137	0.218681	0.204604
			GTTACAAAGTCCGGTGTACAGC vs. TGATAGAAGTCCGGTGTACAGC	0.105752	0.289367	0.67156	0.062392
			GTTACAAAGTCCGGTGTACAGC vs. TGATAGAAGTCCGGTGTATTAT	0.520037	0.626288	0.286576	0.00432438
			GTTACAAAGTCCGGTGTATTAT vs. TGATAGAAGTCCGGTGTACAGC	0.00279632	0.785324	0.0391316	0.000248683
			GTTACAAAGTCCGGTGTATTAT vs. TGATAGAAGTCCGGTGTATTAT	0.739571	0.323187	0.951404	0.0192183
			TGATAGAAGTCCGGTGTACAGC vs. TGATAGAAGTCCGGTGTATTAT	0.0238937	0.520467	0.110728	5.20076e-05
		GRMZM2G058197	ATCGCCTAGTCCCCT vs. ATCGCCTAGTTTTCT	0.0448155	0.881838	0.347271	0.404601
			ATCGCCTAGTCCCCT vs. ATCTGGTAGTCCCCT	0.734179	0.397872	0.729464	0.00115937
			ATCGCCTAGTCCCCT vs. ATCTGGTAGTTTTCT	0.0209316	0.706496	0.026096	0.168991
			ATCGCCTAGTCCCCT vs. CGGGCCTAGTCCCCT	0.00801536	0.213692	0.611433	0.19749
			ATCGCCTAGTCCCCT vs. CGGGCCTAGTTTTCT	0.259244	0.421463	0.630816	0.000387928
			ATCGCCTAGTCCCCT vs. CGGTGGTAGTCCCCT	0.629129	0.690411	0.1443	0.0418261
			ATCGCCTAGTTTTCT vs. ATCTGGTAGTCCCCT	0.0184669	0.426128	0.264229	0.0433062
			ATCGCCTAGTTTTCT vs. ATCTGGTAGTTTTCT	0.74428	0.797875	0.196263	0.759652
			ATCGCCTAGTTTTCT vs. CGGGCCTAGTCCCCT	0.134261	0.224382	0.964809	0.776028
			ATCGCCTAGTTTTCT vs. CGGGCCTAGTTTTCT	0.149265	0.440536	0.128336	0.0211072
			ATCGCCTAGTTTTCT vs. CGGTGGTAGTCCCCT	0.0849972	0.742487	0.0462355	0.134026
			ATCTGGTAGTCCCCT vs. ATCTGGTAGTTTTCT	0.00307985	0.501913	0.0328945	0.0225145
			ATCTGGTAGTCCCCT vs. CGGGCCTAGTCCCCT	0.00758086	0.643685	0.484677	0.0516932
			ATCTGGTAGTCCCCT vs. CGGGCCTAGTTTTCT	0.0819358	0.810505	0.991102	0.60899
			ATCTGGTAGTCCCCT vs. CGGTGGTAGTCCCCT	0.755732	0.890038	0.271097	0.791012
			ATCTGGTAGTTTTCT vs. CGGGCCTAGTCCCCT	0.07024	0.263812	0.455414	0.983558
			ATCTGGTAGTTTTCT vs. CGGGCCTAGTTTTCT	0.0802686	0.526702	0.00211269	0.00759299
			ATCTGGTAGTTTTCT vs. CGGTGGTAGTCCCCT	0.0992535	0.821452	0.0103777	0.160697
			CGGGCCTAGTCCCCT vs. CGGGCCTAGTTTTCT	0.0243918	0.44724	0.445452	0.026253
			CGGGCCTAGTCCCCT vs. CGGTGGTAGTCCCCT	0.0127362	0.659456	0.14814	0.162077
			CGGGCCTAGTTTTCT vs. CGGTGGTAGTCCCCT	0.291162	0.9896	0.215389	0.986483
	QTN&QEI	GRMZM2G006480	TAGCCGA vs. TAGGCAG	0.0542936	0.330004	0.00784227	0.12199
			TAGCCGA vs. TAGGCGA	0.717232	0.57526	0.379068	0.367088
			TAGCCGA vs. TATCCGA	0.16569	0.247815	0.54578	0.787097
			TAGCCGA vs. TCGGCAG	0.337214	0.86329	0.000213873	0.00494681
			TAGCCGA vs. TCGGCGA	0.342314	0.416849	0.512395	0.394161
			TAGGCAG vs. TAGGCGA	0.0425958	0.515023	0.174	0.288967
			TAGGCAG vs. TATCCGA	0.152924	0.518494	0.0151113	0.136255
			TAGGCAG vs. TCGGCAG	0.223952	0.322325	0.692715	0.89938
			TAGGCAG vs. TCGGCGA	0.21864	0.202836	0.049176	0.219312
			TAGGCGA vs. TATCCGA	0.168248	0.913802	0.540703	0.429158
			TAGGCGA vs. TCGGCAG	0.263933	0.572302	0.199817	0.0847658
			TAGGCGA vs. TCGGCGA	0.267717	0.281282	0.740682	0.81745
			TATCCGA vs. TCGGCAG	0.919392	0.418568	1.86663e-05	0.00581193
			TATCCGA vs. TCGGCGA	0.933141	0.126399	0.76875	0.474131
			TCGGCAG vs. TCGGCGA	0.988873	0.647157	0.0332147	0.0308987
	QTN	GRMZM2G048836	AAGGCCAG vs. AAGGCTAG	0.00213946	0.251227	0.0218596	0.000116401
			AAGGCCAG vs. TAAGCCAG	1.85637e-10	0.0111172	0.000528478	1.27839e-06
			AAGGCTAG vs. TAAGCCAG	0.000231425	0.222267	0.293385	0.291919
		GRMZM2G064159	AACGCAACAGGACA vs. AACGCAGCGCCGCT	0.648028	0.633652	0.204537	0.627966
			AACGCAACAGGACA vs. AACGCAGCGGCATA	0.518573	0.596766	0.182052	0.784339
			AACGCAACAGGACA vs. AAGGCAGCGCCGCT	0.25802	0.670099	0.473254	0.0781452
			AACGCAACAGGACA vs. AAGGCAGCGGCATA	0.779137	0.848978	0.361767	0.655049
			AACGCAACAGGACA vs. GCGGCAACAGGACA	0.814289	0.618289	0.121988	0.693106
			AACGCAACAGGACA vs. GCGGCAGCGCCGCT	0.535168	0.812963	0.514436	0.774333
			AACGCAGCGCCGCT vs. AACGCAGCGGCATA	0.0756421	0.838831	0.695302	0.0281316
			AACGCAGCGCCGCT vs. AAGGCAGCGCCGCT	0.0486941	0.998253	0.0210906	0.0068944
			AACGCAGCGCCGCT vs. AAGGCAGCGGCATA	0.639096	0.306877	0.467684	0.924587
			AACGCAGCGCCGCT vs. GCGGCAACAGGACA	0.538209	0.909852	0.44913	0.856717
			AACGCAGCGCCGCT vs. GCGGCAGCGCCGCT	0.672141	0.0350445	0.377083	0.723615
			AACGCAGCGGCATA vs. AAGGCAGCGCCGCT	0.472341	0.881786	0.0312202	0.0328912
			AACGCAGCGGCATA vs. AAGGCAGCGGCATA	0.141113	0.522384	0.442095	0.0676416
			AACGCAGCGGCATA vs. GCGGCAACAGGACA	0.156535	0.89722	0.877998	0.145979
			AACGCAGCGGCATA vs. GCGGCAGCGCCGCT	0.0715801	0.208892	0.356181	0.291257
			AAGGCAGCGCCGCT vs. AAGGCAGCGGCATA	0.0729665	0.646771	0.0592145	0.00742049
			AAGGCAGCGCCGCT vs. GCGGCAACAGGACA	0.0791537	0.955654	0.0120891	0.00866611
			AAGGCAGCGCCGCT vs. GCGGCAGCGCCGCT	0.040787	0.273254	0.125761	0.0123077
			AAGGCAGCGGCATA vs. GCGGCAACAGGACA	0.911487	0.408398	0.247531	0.924886
			AAGGCAGCGGCATA vs. GCGGCAGCGCCGCT	0.489613	0.263388	0.76337	0.78727
			GCGGCAACAGGACA vs. GCGGCAGCGCCGCT	0.432482	0.0793903	0.20995	0.862929
AD	QEI	GRMZM2G114789	CCGGCCCAACACT vs. CCGGCCCAAGGCT	0.000451199	0.0945137	0.215357	0.00105127
			CCGGCCCAACACT vs. CCGGCCCAAGGTT	0.307456	0.6442	0.713464	0.787296
			CCGGCCCAACACT vs. TCGGCCCAACACT	0.157146	0.565089	0.76474	0.332514
			CCGGCCCAACACT vs. TCGGCCCAAGGCT	0.00952132	0.292036	0.0296099	0.0108086
			CCGGCCCAACACT vs. TCGGCCCAAGGTT	0.587942	0.341018	0.225827	0.471206
			CCGGCCCAACACT vs. TCGGCTTCAGGTT	0.0289991	0.551194	0.347164	0.0756692
			CCGGCCCAAGGCT vs. CCGGCCCAAGGTT	0.0068158	0.00512094	0.0503813	0.00147264
			CCGGCCCAAGGCT vs. TCGGCCCAACACT	0.00564965	0.195204	0.228401	0.00392171
			CCGGCCCAAGGCT vs. TCGGCCCAAGGCT	2.48397e-09	0.0458906	0.00241662	1.69121e-08
			CCGGCCCAAGGCT vs. TCGGCCCAAGGTT	1.88987e-05	0.0015773	0.00284313	2.90497e-05
			CCGGCCCAAGGCT vs. TCGGCTTCAGGTT	0.00469737	0.0486754	0.00293162	0.00299604
			CCGGCCCAAGGTT vs. TCGGCCCAACACT	0.713375	0.206168	0.399979	0.449719
			CCGGCCCAAGGTT vs. TCGGCCCAAGGCT	0.000565803	0.406646	0.0364513	0.00365471
			CCGGCCCAAGGTT vs. TCGGCCCAAGGTT	0.100651	0.506678	0.280421	0.289948
			CCGGCCCAAGGTT vs. TCGGCTTCAGGTT	0.263292	0.126459	0.461971	0.102912
			TCGGCCCAACACT vs. TCGGCCCAAGGCT	7.51481e-06	0.138499	0.0112577	8.5675e-05
			TCGGCCCAACACT vs. TCGGCCCAAGGTT	0.0342022	0.0808871	0.0530029	0.0689608
			TCGGCCCAACACT vs. TCGGCTTCAGGTT	0.422023	0.9305	0.0768327	0.394072
			TCGGCCCAAGGCT vs. TCGGCCCAAGGTT	0.0230772	0.679017	0.136382	0.0465675
			TCGGCCCAAGGCT vs. TCGGCTTCAGGTT	1.44718e-07	0.13654	0.0677203	1.06866e-06
			TCGGCCCAAGGTT vs. TCGGCTTCAGGTT	0.0024352	0.0410111	0.547385	0.00536313
		GRMZM2G064159	AACGCAACAGGACA vs. AACGCAGCGCCGCT	0.896634	0.496037	0.233467	0.725843
			AACGCAACAGGACA vs. AACGCAGCGGCATA	0.936527	0.60484	0.355943	0.889786
			AACGCAACAGGACA vs. AAGGCAGCGCCGCT	0.0844749	0.035835	0.439631	0.0732474
			AACGCAACAGGACA vs. AAGGCAGCGGCATA	0.370529	0.119193	0.51723	0.265861
			AACGCAACAGGACA vs. GCGGCAACAGGACA	0.948575	0.558251	0.528705	0.938157
			AACGCAACAGGACA vs. GCGGCAGCGCCGCT	0.209768	0.0631577	0.686952	0.187902
			AACGCAGCGCCGCT vs. AACGCAGCGGCATA	0.979189	0.948066	0.914794	0.828726
			AACGCAGCGCCGCT vs. AAGGCAGCGCCGCT	0.000462209	0.00412761	0.0802177	0.00304056
			AACGCAGCGCCGCT vs. AAGGCAGCGGCATA	0.0352439	0.0330862	0.430522	0.0198498
			AACGCAGCGCCGCT vs. GCGGCAACAGGACA	0.707843	0.967907	0.664337	0.600715
			AACGCAGCGCCGCT vs. GCGGCAGCGCCGCT	0.0593792	0.0565105	0.566971	0.0540368
			AACGCAGCGGCATA vs. AAGGCAGCGCCGCT	0.0625649	0.152228	0.141758	0.0395348
			AACGCAGCGGCATA vs. AAGGCAGCGGCATA	0.390525	0.421843	0.613628	0.237558
			AACGCAGCGGCATA vs. GCGGCAACAGGACA	0.866793	0.935414	0.707793	0.923656
			AACGCAGCGGCATA vs. GCGGCAGCGCCGCT	0.216322	0.237481	0.619926	0.164707
			AAGGCAGCGCCGCT vs. AAGGCAGCGGCATA	0.0338471	0.177509	0.182224	0.0869205
			AAGGCAGCGCCGCT vs. GCGGCAACAGGACA	0.00161697	0.019	0.203544	0.0034548
			AAGGCAGCGCCGCT vs. GCGGCAGCGCCGCT	0.476865	0.86017	0.294058	0.369242
			AAGGCAGCGGCATA vs. GCGGCAACAGGACA	0.0860418	0.139834	0.922655	0.0480457
			AAGGCAGCGGCATA vs. GCGGCAGCGCCGCT	0.442224	0.442001	0.915656	0.585132
			GCGGCAACAGGACA vs. GCGGCAGCGCCGCT	0.0610839	0.0886939	0.867798	0.0490821
	QTN	GRMZM2G109651	TCTTAATATGA vs. AACCGGGGCGT	0.0853812	0.388498	0.0305024	0.21042
			TCTTAATATGA vs. ACTTAATATGA	0.210452	0.194525	0.0435941	0.0977071
			AACCGGGGCGT vs. ACTTAATATGA	0.131481	0.14468	0.0103637	0.0581942
		GRMZM2G139600	GGAAGGCCGGCA vs. GGGGCGCCGGCA	0.127343	0.396133	0.0809252	0.205964
			GGAAGGCCGGCA vs. GGGGCGCCGGCC	0.810701	0.25253	0.0280389	0.733333
			GGAAGGCCGGCA vs. GGGGGATCAGGC	0.000857706	0.00060114	0.419128	0.000725406
			GGGGCGCCGGCA vs. GGGGCGCCGGCC	0.0905276	0.105104	0.797338	0.127877
			GGGGCGCCGGCA vs. GGGGGATCAGGC	0.198776	0.111835	0.441012	0.106624
			GGGGCGCCGGCC vs. GGGGGATCAGGC	0.000539281	3.70038e-05	0.29175	0.000378444
		GRMZM2G351582	TCCC vs. TCCT	0.728221	0.577086	0.715	0.698765
			TCCC vs. TCTC	0.249728	0.736592	0.974619	0.569739
			TCCC vs. GGCC	0.278963	0.979662	0.020104	0.393487
			TCCT vs. TCTC	0.627503	0.755253	0.710998	0.426777
			TCCT vs. GGCC	0.540538	0.674769	0.0165035	0.307806
			TCTC vs. GGCC	0.795769	0.838931	0.0265063	0.616573
		GRMZM2G054651	GACG vs. GATA	0.00180014	0.0230609	0.0005178	0.00153176
			GACG vs. GGTA	0.876439	0.35849	0.246837	0.812514
			GATA vs. GGTA	0.0243799	0.316803	0.166357	0.0160317
		GRMZM2G134480	ATCGCAG vs. GGCATAC	0.0879513	0.103735	0.00482722	0.101371
			ATCGCAG vs. GGCATGC	0.595124	0.534284	0.856288	0.749239
			ATCGCAG vs. GGTGCAC	0.136662	0.016851	0.354095	0.187206
			GGCATAC vs. GGCATGC	0.447631	0.0472513	0.14671	0.360099
			GGCATAC vs. GGTGCAC	0.0194165	0.00175152	0.0518317	0.0339899
			GGCATGC vs. GGTGCAC	0.0787733	0.0634682	0.346404	0.146287
		GRMZM2G178829	GATAGATACACCACGATAAT vs. GATAGATAGACTACGAAAGC	0.196116	0.369219	0.774431	0.320777
			GATAGATACACCACGATAAT vs. GATAGATAGACTATTGAGAC	0.0964485	0.455853	0.0934291	0.106121
			GATAGATACACCACGATAAT vs. GATAGATGCGGTGCGATAAT	0.0104385	0.000398865	0.0140604	0.00431907
			GATAGATAGACTACGAAAGC vs. GATAGATAGACTATTGAGAC	0.532168	0.841092	0.123403	0.383538
			GATAGATAGACTACGAAAGC vs. GATAGATGCGGTGCGATAAT	0.000238117	1.77309e-05	0.00416515	0.000189128
			GATAGATAGACTATTGAGAC vs. GATAGATGCGGTGCGATAAT	0.000314042	0.00332383	0.000206197	0.000201465
ASI	QEI	GRMZM2G140587	CCGC vs. CCGT	0.249008	0.643294	0.562918	0.204134
			CCGC vs. CTAT	0.0853595	0.772397	0.471954	0.596187
			CCGC vs. CTGT	0.269068	0.0829471	0.717558	0.749067
			CCGC vs. TTGT	0.952241	0.246873	0.212445	0.297512
			CCGT vs. CTAT	0.926368	0.513644	0.865717	0.334171
			CCGT vs. CTGT	0.0818485	0.30226	0.713782	0.128851
			CCGT vs. TTGT	0.254763	0.645008	0.970732	0.460904
			CTAT vs. CTGT	0.0122668	0.0892287	0.750978	0.332805
			CTAT vs. TTGT	0.083646	0.226066	0.803344	0.625694
			CTGT vs. TTGT	0.224197	0.433601	0.52769	0.089569
		GRMZM2G084806	ACACAACACCCTCGCGC vs. ACACAACACCGTCGGAT	0.0631333	0.166123	0.578784	0.0714713
			ACACAACACCCTCGCGC vs. ACGAAACCCGGTCGGAT	0.0299724	0.701472	0.573848	0.468418
			ACACAACACCCTCGCGC vs. TTACCGGACGGTCGGAT	0.707977	0.47383	0.950862	0.107216
			ACACAACACCGTCGGAT vs. ACGAAACCCGGTCGGAT	0.403546	0.112475	0.295403	0.267504
			ACACAACACCGTCGGAT vs. TTACCGGACGGTCGGAT	0.0713656	0.672586	0.800766	0.0054354
			ACGAAACCCGGTCGGAT vs. TTACCGGACGGTCGGAT	0.0296878	0.337792	0.666792	0.0420266
		GRMZM2G016084	TCCGGC vs. TCCGCC	0.311668	0.21931	0.562758	0.710145
			TCCGGC vs. TCTTGC	0.784015	0.425055	0.298897	0.561287
			TCCGGC vs. TCTTGT	0.409714	0.617742	0.96528	0.853902
			TCCGGC vs. GCTTGC	0.456196	0.235313	0.575436	0.38422
			TCCGGC vs. GCTTGT	0.235698	0.840252	0.806951	0.794167
			TCCGCC vs. TCTTGC	0.191314	0.178518	0.178239	0.741969
			TCCGCC vs. TCTTGT	0.00520248	0.191966	0.509827	0.396003
			TCCGCC vs. GCTTGC	0.979675	0.9691	0.249755	0.49992
			TCCGCC vs. GCTTGT	0.00684266	0.12764	0.376435	0.874489
			TCTTGC vs. TCTTGT	0.630855	0.299852	0.268366	0.37039
			TCTTGC vs. GCTTGC	0.320774	0.178356	0.452628	0.862134
			TCTTGC vs. GCTTGT	0.376672	0.358913	0.343566	0.656417
			TCTTGT vs. GCTTGC	0.101713	0.248403	0.451575	0.116165
			TCTTGT vs. GCTTGT	0.536513	0.627043	0.707296	0.486426
			GCTTGC vs. GCTTGT	0.0585639	0.168092	0.703811	0.399613
		GRMZM2G300692	TTCCATCCATAACCACCCAA vs. TTCCATCCATAACCACCCAT	0.754764	0.425549	0.966299	0.00533233
		GRMZM2G051055	AA vs. AG	0.0252634	0.740015	0.198132	0.0600054
			AA vs. TG	0.409893	0.880258	0.9914	0.108537
			AG vs. TG	0.103898	0.828048	0.119316	0.651232
	QTN	GRMZM2G005939	CACGTCCTGTTCACGGGACCAAGCGT vs. CACGTCCTGTTCACGGGACCAAGCTT	0.705769	0.0801854	0.128532	0.792339
			CACGTCCTGTTCACGGGACCAAGCGT vs. CACGTCGTGTTCACGGGACCAAGCTC	0.27339	0.194111	0.0210195	0.464035
			CACGTCCTGTTCACGGGACCAAGCGT vs. CACGTCGTGTTCACGGGACCAAGCTT	0.229219	0.109246	0.475923	0.143469
			CACGTCCTGTTCACGGGACCAAGCGT vs. CATTTCCTGTTCACGGGACCAAGCGT	0.93882	0.431147	0.778479	0.824514
			CACGTCCTGTTCACGGGACCAAGCGT vs. CATTTCCTGTTCACGGGACCAAGCTC	0.363619	0.0777383	0.579881	0.229192
			CACGTCCTGTTCACGGGACCAAGCGT vs. CGCGTCGTGTTCACGGGACCAAGCGT	0.704954	0.596716	0.331948	0.827702
			CACGTCCTGTTCACGGGACCAAGCGT vs. CGCGTCGTGTTCACGGGACCAAGCTC	0.182785	0.373862	0.929199	0.72954
			CACGTCCTGTTCACGGGACCAAGCGT vs. CGCGTCGTGTTCACGGGACCAAGCTT	0.172351	0.364956	0.522914	0.0440769
			CACGTCCTGTTCACGGGACCAAGCGT vs. CGCGTGCTGTTCACGGGACCAAGCGT	0.815621	0.892264	0.0209506	0.990739
			CACGTCCTGTTCACGGGACCAAGCGT vs. CGCGTGCTGTTCACGGGACCAAGCTC	0.223744	0.606764	0.0880091	0.925273
			CACGTCCTGTTCACGGGACCAAGCTT vs. CACGTCGTGTTCACGGGACCAAGCTC	0.733936	0.477244	0.228758	0.636266
			CACGTCCTGTTCACGGGACCAAGCTT vs. CACGTCGTGTTCACGGGACCAAGCTT	0.823722	0.942812	0.157432	0.638475
			CACGTCCTGTTCACGGGACCAAGCTT vs. CATTTCCTGTTCACGGGACCAAGCGT	0.685264	0.407224	0.10579	0.69643
			CACGTCCTGTTCACGGGACCAAGCTT vs. CATTTCCTGTTCACGGGACCAAGCTC	0.930329	0.787639	0.499362	0.685975
			CACGTCCTGTTCACGGGACCAAGCTT vs. CGCGTCGTGTTCACGGGACCAAGCGT	0.592329	0.0941039	0.0888403	0.703681
			CACGTCCTGTTCACGGGACCAAGCTT vs. CGCGTCGTGTTCACGGGACCAAGCTC	0.882964	0.167542	0.213777	0.965761
			CACGTCCTGTTCACGGGACCAAGCTT vs. CGCGTCGTGTTCACGGGACCAAGCTT	0.834309	0.361586	0.486064	0.532685
			CACGTCCTGTTCACGGGACCAAGCTT vs. CGCGTGCTGTTCACGGGACCAAGCGT	0.767882	0.392132	0.171782	0.821115
			CACGTCCTGTTCACGGGACCAAGCTT vs. CGCGTGCTGTTCACGGGACCAAGCTC	0.424808	0.0646156	0.589398	0.756952
			CACGTCGTGTTCACGGGACCAAGCTC vs. CACGTCGTGTTCACGGGACCAAGCTT	0.837935	0.459593	0.000483544	0.896565
			CACGTCGTGTTCACGGGACCAAGCTC vs. CATTTCCTGTTCACGGGACCAAGCGT	0.2706	0.308967	0.0254733	0.405347
			CACGTCGTGTTCACGGGACCAAGCTC vs. CATTTCCTGTTCACGGGACCAAGCTC	0.67927	0.516514	0.158321	0.848157
			CACGTCGTGTTCACGGGACCAAGCTC vs. CGCGTCGTGTTCACGGGACCAAGCGT	0.214626	0.283085	0.063522	0.41821
			CACGTCGTGTTCACGGGACCAAGCTC vs. CGCGTCGTGTTCACGGGACCAAGCTC	0.713178	0.320991	0.0683404	0.56795
			CACGTCGTGTTCACGGGACCAAGCTC vs. CGCGTCGTGTTCACGGGACCAAGCTT	0.802514	0.323572	0.12318	0.957878
			CACGTCGTGTTCACGGGACCAAGCTC vs. CGCGTGCTGTTCACGGGACCAAGCGT	0.33371	0.226547	0.377668	0.50884
			CACGTCGTGTTCACGGGACCAAGCTC vs. CGCGTGCTGTTCACGGGACCAAGCTC	0.107863	0.275846	0.522838	0.458327
			CACGTCGTGTTCACGGGACCAAGCTT vs. CATTTCCTGTTCACGGGACCAAGCGT	0.301072	0.474006	0.34226	0.167518
			CACGTCGTGTTCACGGGACCAAGCTT vs. CATTTCCTGTTCACGGGACCAAGCTC	0.818664	0.774694	0.94092	0.889516
			CACGTCGTGTTCACGGGACCAAGCTT vs. CGCGTCGTGTTCACGGGACCAAGCGT	0.191383	0.105677	0.162917	0.14686
			CACGTCGTGTTCACGGGACCAAGCTT vs. CGCGTCGTGTTCACGGGACCAAGCTC	0.870481	0.26153	0.529004	0.375818
			CACGTCGTGTTCACGGGACCAAGCTT vs. CGCGTCGTGTTCACGGGACCAAGCTT	0.973265	0.448156	0.886566	0.591443
			CACGTCGTGTTCACGGGACCAAGCTT vs. CGCGTGCTGTTCACGGGACCAAGCGT	0.299657	0.388425	0.0928205	0.489525
			CACGTCGTGTTCACGGGACCAAGCTT vs. CGCGTGCTGTTCACGGGACCAAGCTC	0.0411295	0.112223	0.0965717	0.0395517
			CATTTCCTGTTCACGGGACCAAGCGT vs. CATTTCCTGTTCACGGGACCAAGCTC	0.421712	0.361287	0.441253	0.228946
			CATTTCCTGTTCACGGGACCAAGCGT vs. CGCGTCGTGTTCACGGGACCAAGCGT	0.81115	0.635945	0.495971	0.973411
			CATTTCCTGTTCACGGGACCAAGCGT vs. CGCGTCGTGTTCACGGGACCAAGCTC	0.299968	0.935185	0.877229	0.618716
			CATTTCCTGTTCACGGGACCAAGCGT vs. CGCGTCGTGTTCACGGGACCAAGCTT	0.272061	0.960368	0.391205	0.0815903
			CATTTCCTGTTCACGGGACCAAGCGT vs. CGCGTGCTGTTCACGGGACCAAGCGT	0.805958	0.550233	0.0172621	0.894618
			CATTTCCTGTTCACGGGACCAAGCGT vs. CGCGTGCTGTTCACGGGACCAAGCTC	0.39272	0.647844	0.0727433	0.852569
			CATTTCCTGTTCACGGGACCAAGCTC vs. CGCGTCGTGTTCACGGGACCAAGCGT	0.280529	0.0702981	0.176043	0.195595
			CATTTCCTGTTCACGGGACCAAGCTC vs. CGCGTCGTGTTCACGGGACCAAGCTC	0.912949	0.174502	0.580669	0.474919
			CATTTCCTGTTCACGGGACCAAGCTC vs. CGCGTCGTGTTCACGGGACCAAGCTT	0.825417	0.327716	0.966328	0.550292
			CATTTCCTGTTCACGGGACCAAGCTC vs. CGCGTGCTGTTCACGGGACCAAGCGT	0.452929	0.349232	0.0724802	0.521949
			CATTTCCTGTTCACGGGACCAAGCTC vs. CGCGTGCTGTTCACGGGACCAAGCTC	0.0772335	0.073652	0.352745	0.11398
			CGCGTCGTGTTCACGGGACCAAGCGT vs. CGCGTCGTGTTCACGGGACCAAGCTC	0.191164	0.5532	0.438985	0.599436
			CGCGTCGTGTTCACGGGACCAAGCGT vs. CGCGTCGTGTTCACGGGACCAAGCTT	0.17021	0.536144	0.151487	0.0966629
			CGCGTCGTGTTCACGGGACCAAGCGT vs. CGCGTGCTGTTCACGGGACCAAGCGT	0.578954	0.689059	0.0297669	0.908523
			CGCGTCGTGTTCACGGGACCAAGCGT vs. CGCGTGCTGTTCACGGGACCAAGCTC	0.513968	0.997657	0.0512448	0.859475
			CGCGTCGTGTTCACGGGACCAAGCTC vs. CGCGTCGTGTTCACGGGACCAAGCTT	0.881639	0.873248	0.537226	0.196352
			CGCGTCGTGTTCACGGGACCAAGCTC vs. CGCGTGCTGTTCACGGGACCAAGCGT	0.280951	0.571071	0.0335271	0.821821
			CGCGTCGTGTTCACGGGACCAAGCTC vs. CGCGTGCTGTTCACGGGACCAAGCTC	0.0212389	0.578215	0.152264	0.629158
			CGCGTCGTGTTCACGGGACCAAGCTT vs. CGCGTGCTGTTCACGGGACCAAGCGT	0.251225	0.532681	0.0625499	0.420063
			CGCGTCGTGTTCACGGGACCAAGCTT vs. CGCGTGCTGTTCACGGGACCAAGCTC	0.0221162	0.55411	0.334566	0.000913931
			CGCGTGCTGTTCACGGGACCAAGCGT vs. CGCGTGCTGTTCACGGGACCAAGCTC	0.171056	0.688608	0.212084	0.975397
		GRMZM2G166987	GAGGCAG vs. GCGGCAG	0.511627	0.551396	0.578126	0.383589
			GAGGCAG vs. GCTACAG	0.0478793	0.0431606	0.0167105	0.329481
			GCGGCAG vs. GCTACAG	0.0658335	0.338339	0.127927	0.137084
		GRMZM2G126453	TTC vs. ACC	0.600306	0.689903	0.499292	0.0409926
			TTC vs. ATC	0.0383125	0.0808233	0.323392	0.0107599
			TTC vs. ATT	0.678566	0.366005	0.381093	0.00263378
			ACC vs. ATC	0.0254834	0.0947734	0.222116	0.967828
			ACC vs. ATT	0.50226	0.302993	0.813151	0.449578
			ATC vs. ATT	0.239315	0.598093	0.177975	0.417927
		GRMZM2G021170	CGCAACACGAAGCAT vs. CGCAACACGTCGCCT	0.05834	0.102123	0.28639	0.269199
			CGCAACACGAAGCAT vs. TAAACGGTATCGGCT	0.847159	0.334583	0.142189	0.82857
			CGCAACACGAAGCAT vs. TAAGCGGTATCGGCT	0.567932	0.888624	0.345107	0.888935
			CGCAACACGAAGCAT vs. TACAACACGTCACCC	0.824767	0.56391	0.427606	0.198439
			CGCAACACGAAGCAT vs. TGCACCACGTAGCCT	0.801205	0.162361	0.538401	0.57557
			CGCAACACGTCGCCT vs. TAAACGGTATCGGCT	0.0286968	0.212567	0.0177089	0.246929
			CGCAACACGTCGCCT vs. TAAGCGGTATCGGCT	0.023762	0.175925	0.0828209	0.283325
			CGCAACACGTCGCCT vs. TACAACACGTCACCC	0.012714	0.151715	0.0571755	0.821509
			CGCAACACGTCGCCT vs. TGCACCACGTAGCCT	0.533251	0.742107	0.408631	0.284907
			TAAACGGTATCGGCT vs. TAAGCGGTATCGGCT	0.386563	0.647509	0.980399	0.74377
			TAAACGGTATCGGCT vs. TACAACACGTCACCC	0.493808	0.625082	0.285171	0.0426443
			TAAACGGTATCGGCT vs. TGCACCACGTAGCCT	0.851859	0.240676	0.712381	0.512714
			TAAGCGGTATCGGCT vs. TACAACACGTCACCC	0.622639	0.836368	0.614426	0.26136
			TAAGCGGTATCGGCT vs. TGCACCACGTAGCCT	0.595939	0.17704	0.721057	0.645834
			TACAACACGTCACCC vs. TGCACCACGTAGCCT	0.730134	0.205785	0.627515	0.31628
Note: Red font indicates significant with P-values less than 0.05. Bold font indicates candidate genes that respond to both DS and HS tolerance.

## Sheet: Table S6
Table S6 | Results of the 12 trait-environment combinations in the DTMA panel using single-environment analysis of 3VmrMLM.
Trait under each environment	Marker	Chr	Pos (bp)	LOD	add	dom	variance	r2(%)	P-value	SIG/SUG	gene	Phytozome Annotations	reported genes	function	reference
GY-DS	S1_84672175	1	84672175	9.2791	0.0348	0.031	0.0009	1.3681	5.2631e-10	SIG	GRMZM2G057768	Protein phosphatase 2C family protein	prh126	protein phosphatase homolog126	Fan, K et al. 2019. Planta 250:1521-1538
	S1_264172489	1	264172489	10.5157	-0.0362	-0.0569	0.0012	1.823	3.05239e-11	SIG	GRMZM2G123159	Acyl-CoA N-acyltransferases (NAT) superfamily protein	sgb102
											GRMZM2G123128	peptidoglycan-binding LysM domain-containing protein
											GRMZM2G335480
	S1_286366248	1	286366248	5.9636	0.028	-0.0189	0.0007	1.118	1.08807e-06	SUG	GRMZM2G019799	(AAO2, AO3, AOgamma, atAO-2, AtAO3) aldehyde oxidase 2	ao3	aldehyde oxidase3	Gonzalez-Jorge, S et al. 2016. Plant Physiol 171:1837-1851
	S1_296891436	1	296891436	5.8014	-0.0275	0.9725	1.9725	2.9725	3.9725	SUG	GRMZM5G881369
											AC217358.3_FG005	(ATPHB2, PHB2) prohibitin 2	phb4	prohibitin	Nadimpalli, R et al. 2000. J Biol Chem 275:29579-29586
											GRMZM2G704150
	S2_4269251	2	4269251	7.906	-0.0116	-0.2446	0.0008	1.2303	1.24241e-08	SIG	GRMZM2G410616
	S2_184754557	2	184754557	3.3372	-0.0202	-0.0216	0.0004	0.5583	0.000460216	SUG	GRMZM2G066672	(ATBRXL4, BRX-LIKE4, BRXL4) BREVIS RADIX-like 4/(ATBRXL2, BRX-LIKE2) DZC (Disease resistance/zinc finger/chromosome condensation-like region) domain containing protein
	S3_155968473	3	155968473	12.2331	-0.0414	0.0074	0.0015	2.3143	5.85323e-13	SIG	GRMZM2G045394
											GRMZM2G161295	(NDH18) NAD(P)H dehydrogenase 18
	S4_178571924	4	178571924	17.7271	0.0505	0.0046	0.0006	0.9116	1.87723e-18	SIG	GRMZM5G862945
											GRMZM2G382458
											GRMZM2G079316	Protein of unknown function (DUF1685)
											GRMZM2G079353
											GRMZM2G079345
	S4_217096503	4	217096503	7.632	0.0319	0.0136	0.0008	1.2097	2.33485e-08	SIG	GRMZM2G481440	MATE efflux family protein
											GRMZM2G180615
											GRMZM2G481449
											GRMZM5G849868	alpha/beta-Hydrolases superfamily protein
	S5_27945722	5	27945722	6.2213	0.0266	-0.0446	0.0007	1.0718	6.01081e-07	SUG	AC184866.3_FG007	(ATHB-15, ATHB15, CNA, ICU4) Homeobox-leucine zipper family protein / lipid-binding START domain-containing protein
											GRMZM2G159399	(ARF16) auxin response factor 16	arftf17	ARF-transcription factor 17	Saidi, A; Hajibarat, Z. 2020. Notulae Scientia Biologicae 12:646-657
	S5_31946046	5	31946046	13.0537	0.0003	0.4876	0.0017	2.5973	8.84725e-14	SIG	GRMZM2G554662
											GRMZM2G122654	(CYP71B11) ytochrome p450 family 71 subfamily B polypeptide 11	cyp29	involved in pathway leading to biosynthesis of zealexins	Ding, YZ, et al. 2020. Nature Plants. 0:doi: 10.1038/s41477-020-00787-9
	S5_159164105	5	159164105	6.2722	0.0074	-0.1352	0.0008	1.1648	5.34557e-07	SUG	GRMZM2G038882	Pentatricopeptide repeat (PPR-like) superfamily protein
											GRMZM5G880625
	S6_3040709	6	3040709	4.2302	0.0235	-0.0047	0.0003	0.4662	5.88718e-05	SUG	GRMZM2G374827	Beta-glucosidase GBA2 type family protein
											GRMZM2G073521
	S6_93102921	6	93102921	29.017	0.0682	-0.0242	0.0022	3.2806	9.64096e-30	SIG	GRMZM2G057408	Homeodomain-like superfamily protein	mybr77	MYB-related-transcription factor 77	Yilmaz, A et al. 2009. Plant Physiol 149:171-180
	S6_110694924	6	110694924	9.1926	-0.0359	0.0023	0.0011	1.6494	6.42272e-10	SIG	AC206526.2_FG003
											GRMZM2G549766
											GRMZM2G412611	(GWD, GWD1, SEX1, SOP, SOP1) Pyruvate phosphate dikinase PEP/pyruvate binding domain
	S6_112597426	6	112597426	10.2494	-0.0344	0.0691	0.0011	1.6397	5.63648e-11	SIG	GRMZM2G444144	(ACA4) autoinhibited Ca(2+)-ATPase isoform 4
											GRMZM2G444146
	S6_130926108	6	130926108	22.4825	-0.0564	-0.0971	0.0009	1.3501	3.29841e-23	SIG	GRMZM2G317428
											GRMZM2G317426
											AC207189.4_FG002
	S6_136765277	6	136765277	4.1727	0.0056	0.1287	0.0005	0.7015	6.72131e-05	SUG
	S7_96712049	7	96712049	10.0411	0.0183	0.2582	0.0009	1.3754	9.10414e-11	SIG	GRMZM2G032095	(KCS17) 3-ketoacyl-CoA synthase 17
	S7_100326117	7	100326117	10.9563	-0.0378	0.0412	0.0011	1.6294	1.10689e-11	SIG	GRMZM2G174396	Haloacid dehalogenase-like hydrolase (HAD) superfamily protein
	S7_124746145	7	124746145	10.2865	0.0372	0.023	0.0009	1.3209	5.17442e-11	SIG	GRMZM2G024865	Peptidase S24/S26A/S26B/S26C family protein
	S7_135516591	7	135516591	6.88	0.0306	-0.0158	0.0007	0.997	1.31894e-07	SIG	GRMZM2G059225	(AGD3, SFC, VAN3) ARF GTPase-activating protein
											GRMZM2G357587
	S8_1522161	8	1522161	10.3619	-0.0393	-0.0074	0.0014	2.026	4.35022e-11	SIG	GRMZM2G005619	(CYC1BAT, CYCB1;2) Cyclin family protein
											GRMZM2G304091	dentin sialophosphoprotein-related
											GRMZM2G304121	(emb1624) Translation initiation factor IF6
											GRMZM2G304130
											GRMZM2G005980	(PPR596) PENTATRICOPEPTIDE REPEAT 596
	S8_96076374	8	96076374	13.2449	-0.0426	-0.0244	0.0009	1.3289	5.69577e-14	SIG	GRMZM2G444434
											GRMZM5G831733
											GRMZM2G144504	(ATROPGEF7, ROPGEF7) RHO guanyl-nucleotide exchange factor 7
	S8_160298809	8	160298809	9.6435	-0.0347	-0.0521	0.001	1.4757	2.27455e-10	SIG	GRMZM2G105005	Glutathione S-transferase family protein
	S8_169900977	8	169900977	4.2797	-0.0235	-0.0136	0.0005	0.6848	5.25416e-05	SUG	GRMZM2G563422
											GRMZM2G135367	Glutaredoxin family protein
											GRMZM2G135362	Ankyrin repeat family protein
											GRMZM5G860834
	S9_9740954	9	9740954	12.8375	0.0328	0.4177	0.0007	1.0055	1.45523e-13	SIG	GRMZM2G005066	(ATMYB4, MYB4) myb domain protein 4
	S9_13170602	9	13170602	8.9273	0.0117	0.1991	0.001	1.5172	1.18308e-09	SIG	GRMZM2G016323	(UBP23) ubiquitin-specific protease 23
											AC200101.4_FG002	(cpHsc70-1) chloroplast heat shock protein 70-1
	S9_75403718	9	75403718	7.1478	-0.0185	0.1103	0.0008	1.2627	7.12055e-08	SIG
	S10_7561967	10	7561967	11.6621	0.0395	-0.0368	0.0015	2.3066	2.17936e-12	SIG	GRMZM2G104795
	S10_54415317	10	54415317	39.7552	0.0825	-0.074	0.004	5.9681	1.76302e-40	SIG
	S10_106248373	10	106248373	11.4212	-0.0106	-0.165	0.0014	2.0465	3.79529e-12	SIG	GRMZM2G010599	Ribosomal L29 family protein
											GRMZM5G823827
	S10_148934671	10	148934671	6.1103	0.016	-0.0896	0.0008	1.1408	7.7619e-07	SUG	GRMZM2G177072	Tetratricopeptide repeat (TPR)-like superfamily protein
											GRMZM2G475276	(MKS1) MAP kinase substrate 1
											GRMZM2G024885
GY-DHS	S1_27778072	1	27778072	21.9191	-0.0476	0.0428	0.0008	2.4365	1.20695e-22	SIG	GRMZM2G039968	RING/U-box superfamily protein
											GRMZM2G040052	MA3 domain-containing protein
	S1_56674740	1	56674740	17.7242	0.0415	-0.0465	0.0013	4.2848	1.88993e-18	SIG	GRMZM2G030571	(PYD4) PYRIMIDINE 4
	S1_235490171	1	235490171	6.3815	0.0229	0.0401	0.0006	1.8043	4.15627e-07	SUG	GRMZM2G144782	CHY-type/CTCHY-type/RING-type Zinc finger protein
											GRMZM5G807287
	S1_290819027	1	290819027	20.6375	0.0459	0.0364	0.0004	1.2509	2.30824e-21	SIG	GRMZM2G004500	(ADPG1) Pectin lyase-like superfamily protein
	S2_8808767	2	8808767	4.2716	-0.0146	0.0528	0.0004	1.2116	5.35203e-05	SUG	GRMZM2G302701
											GRMZM2G002559
											GRMZM5G844509
	S2_28651319	2	28651319	8.5492	-0.0009	0.1323	0.0007	2.4242	2.82535e-09	SIG	GRMZM2G702991	Tetratricopeptide repeat (TPR)-like superfamily protein
											GRMZM5G869984
											GRMZM2G052548
											GRMZM2G351131
											AC187787.2_FG007
	S3_10948692	3	10948692	27.6155	0.0557	-0.0189	0.0015	4.7622	2.42973e-28	SIG	GRMZM2G350909
											GRMZM2G051745
	S3_58715588	3	58715588	3.4167	0.005	-0.096	0.0003	0.9647	0.00038322	SUG	GRMZM2G080266	nucleotide binding;nucleic acid binding
											GRMZM2G080262	ATPases;nucleotide binding;ATP binding;nucleoside-triphosphatases;transcription factor binding
											GRMZM2G378547	Protein kinase superfamily protein
	S3_166090891	3	166090891	23.3906	0.048	-0.0973	0.0011	3.5212	4.07584e-24	SIG	GRMZM2G113264	Protein kinase superfamily protein
	S4_73680173	4	73680173	8.2808	0.0277	-0.0113	0.0005	1.7023	5.24167e-09	SIG
	S4_199598278	4	199598278	18.2086	-0.0431	-0.0089	0.0016	5.2825	6.19561e-19	SIG	GRMZM2G129405
	S5_74660157	5	74660157	8.1446	-0.027	0.0336	0.0006	1.9228	7.17265e-09	SIG	AC207022.4_FG002
											GRMZM2G318375
											GRMZM2G493549		smr10	may have been primarily responsible for the endoreplication regulation of outer endosperm or aleurone cells	Zhang, ZQ et al. 2020. BMC Evolutionary Biology 20:91
											GRMZM2G318418
											GRMZM2G493575
	S6_104109940	6	104109940	12.9911	0.0344	-0.0449	0.0012	3.7733	1.02186e-13	SIG	GRMZM2G181151	ATPase V1 complex subunit B protein
											GRMZM2G590895
											GRMZM2G590904
											GRMZM2G181170
											GRMZM2G480983
	S6_142098989	6	142098989	13.8336	-0.0371	-0.0001	0.0007	2.2675	1.46856e-14	SIG	AC215201.3_FG007
											AC215201.3_FG008
	S6_164551780	6	164551780	10.1167	-0.0303	-0.0337	0.0009	2.9198	7.65103e-11	SIG	GRMZM2G318189
											GRMZM2G493410
											GRMZM2G021794	(FLA6) FASCICLIN-like arabinogalactan 6
											GRMZM2G318183
											GRMZM2G493406
	S7_27650355	7	27650355	9.0184	-0.0106	0.3104	0.0008	2.5336	9.59296e-10	SIG	GRMZM5G897856
	S8_17937306	8	17937306	12.1144	-0.0034	0.1424	0.0011	3.5737	7.69253e-13	SIG	GRMZM2G587637
											GRMZM2G175308
	S8_22573745	8	22573745	11.9896	-0.0336	0.0331	0.001	3.2843	1.02531e-12	SIG
	S8_155895101	8	155895101	9.5067	0.03	-0.0177	0.0008	2.6026	3.11625e-10	SIG	GRMZM2G518532
											GRMZM2G061602	(SPA4) SPA1-related 4
	S9_110493595	9	110493595	15.1473	-0.0383	-0.0402	0.0003	1.1227	7.13287e-16	SIG	GRMZM2G573615
											GRMZM2G451746
	S9_113603620	9	113603620	9.4594	0.0306	-0.0011	0.0009	2.7959	3.47484e-10	SIG	AC203571.3_FG001
											GRMZM2G143558
	S10_16205837	10	16205837	3.7985	-0.0183	-0.0177	0.0003	1.0644	0.000159075	SUG	GRMZM2G181249
											GRMZM2G181251	(SEU) SEUSS transcriptional co-regulator
	S10_22997289	10	22997289	4.6229	-0.0206	-0.007	0.0004	1.1622	2.3836e-05	SUG	GRMZM2G139085
											AC198139.3_FG002
	S10_109701353	10	109701353	7.5197	0.0086	0.143	0.0006	1.8483	3.02418e-08	SIG	GRMZM2G159732	Major facilitator superfamily protein
	S10_122268772	10	122268772	7.111	0.0254	-0.0226	0.0006	2.0733	7.74861e-08	SIG	AC206760.3_FG007
	S10_146472244	10	146472244	10.4776	0.032	-0.0079	0.0007	2.3077	3.3327e-11	SIG	GRMZM5G885867
											GRMZM2G098290	(ATGSL1, GLN2, GS2) glutamine synthetase 2	gln1	glutamine synthetase1	Prinsi, B; Espen, L. 2015. BMC Plant Biology 15:96
GY-HS	S1_34936444	1	34936444	11.2154	-0.0735	0.005	0.0048	3.075	6.09582e-12	SIG	GRMZM2G019260	GHMP kinase family protein
	S1_230624623	1	230624623	4.8547	0.0471	0.0092	0.002	1.3046	1.3978e-05	SUG
	S1_286174404	1	286174404	3.5292	0.001	0.3164	0.0015	0.9443	0.000295739	SUG	GRMZM2G174136	Protein of unknown function DUF593
											GRMZM2G586957
	S1_286439897	1	286439897	3.7141	-0.0378	0.0591	0.0016	1.0152	0.000193231	SUG
	S1_288742370	1	288742370	6.2927	0.0516	-0.0646	0.0027	1.7432	5.09994e-07	SUG	GRMZM2G163902
											GRMZM2G163908
											GRMZM2G163912	TPX2 (targeting protein for Xklp2) protein family
	S1_293629208	1	293629208	6.7049	0.014	0.2376	0.0025	1.6201	1.97396e-07	SUG	GRMZM2G068117	(APK1B, PK1B) protein kinase 1B
											GRMZM2G368886	(ATEXP4, ATEXPA4, ATHEXP ALPHA 1.6, EXPA4) expansin A4/ (ATEXP3, ATEXPA3, ATHEXP ALPHA 1.9, EXP3) Barwin-like endoglucanases superfamily protein
											GRMZM5G831655
	S2_22608751	2	22608751	10.8407	-0.0139	-0.339	0.0044	2.8293	1.44437e-11	SIG	GRMZM2G559731
											GRMZM2G133854	(ATSNAK1, GRIK2) geminivirus rep interacting kinase 2
											GRMZM2G429254	SAUR-like auxin-responsive protein family
	S2_78929373	2	78929373	10.3334	0.0702	-0.0064	0.0031	1.9959	4.64495e-11	SIG	GRMZM2G422147
	S2_100637635	2	100637635	5.6851	-0.0479	0.0781	0.0024	1.5497	2.06579e-06	SUG
	S2_128636085	2	128636085	7.0955	0.0556	0.0613	0.0026	1.6449	8.03137e-08	SIG
	S2_171818099	2	171818099	4.3318	-0.0402	-0.0848	0.0018	1.1464	4.65989e-05	SUG	GRMZM2G146685
											GRMZM2G446872	(ATMED14, MED14, SWP) RNA polymerase II transcription mediators
	S2_175085382	2	175085382	12.865	0.0802	0.047	0.0044	2.8126	1.36597e-13	SIG	GRMZM2G100475	Protein of unknown function (DUF594)
											GRMZM2G100484	Xanthine/uracil permease family protein	nbcs5	nucleobase:cation symporter5	Hofmann, A et al. 2022. Antioxidants 11:836
	S3_40522655	3	40522655	5.5347	-0.0483	0.0729	0.0019	1.1849	2.92079e-06	SUG	GRMZM2G089949	(CDF2) cycling DOF factor 2
											GRMZM2G089959	Pentatricopeptide repeat (PPR) superfamily protein	emp32	mutants have an empty pericarp phenotype	Wei, KF; Han, P. 2016. Mol Breed 36:170
	S3_178848090	3	178848090	26.4739	-0.12	-0.0548	0.0064	4.112	3.366e-27	SIG	AC147602.5_FG004
	S4_123979624	4	123979624	9.9152	-0.0677	0.0026	0.0033	2.0784	1.21673e-10	SIG	GRMZM2G104262	(ATCRY1, BLU1, CRY1, HY4, OOP2) cryptochrome 1	cry4	cryptochrome4	Gao, ZF et al. 2020. Genomics, Proteomics & Bioinformatics doi: 10.1016/j.gpb.2020.12.004
											GRMZM2G403915	Nucleotide-sugar transporter family protein
	S4_171912460	4	171912460	4.6753	-0.0087	0.1857	0.002	1.2544	2.11283e-05	SUG	GRMZM2G466532
											GRMZM2G582625
											GRMZM2G466545	(ATPHO1, PHO1) phosphate 1
	S4_229404820	4	229404820	25.6069	-0.1145	-0.2244	0.0026	1.632	2.47797e-26	SIG	GRMZM2G162992	KH domain-containing protein
	S5_17066592	5	17066592	6.6812	0.056	-0.0355	0.0029	1.8752	2.0845e-07	SUG	GRMZM2G018943	NagB/RpiA/CoA transferase-like superfamily protein
											GRMZM2G019207	(ATGSTU19, GST8, GSTU19) glutathione S-transferase TAU 19
	S5_75939116	5	75939116	7.5467	-0.0516	-0.151	0.0033	2.1027	2.84191e-08	SIG	GRMZM2G019121	Class II aminoacyl-tRNA and biotin synthetases superfamily protein	dts1	aspartyl-tRNA synthetase1	Helentjaris, T. 1994. Nucleotide sequence submission to dbEST/GenBank
											GRMZM5G809636
	S5_191990997	5	191990997	7.795	-0.0603	-0.0307	0.0024	1.521	1.60431e-08	SIG	GRMZM2G157982
											GRMZM2G157990
											GRMZM2G577706
	S5_197446727	5	197446727	8.2199	-0.0121	-0.3654	0.0033	2.1154	6.03148e-09	SIG	GRMZM2G408917
											GRMZM2G109360	Protein kinase superfamily protein with octicosapeptide/Phox/Bem1p domain
											GRMZM5G835553
	S5_202062292	5	202062292	10.5162	-0.0207	-0.2617	0.0044	2.7986	3.04937e-11	SIG	GRMZM2G020040	heat shock protein 70 (Hsp 70) family protein	hsp70-9	heat shock protein70-9	Xie, C et al. 2022. J Exp Bot pp.doi: 10.1093/jxb/erac262
											GRMZM2G315127
	S5_204229636	5	204229636	6.7734	0.0457	-0.169	0.0028	1.8112	1.68593e-07	SUG	GRMZM2G000280	Sucrase/ferredoxin-like family protein
											GRMZM2G394941	(OBP4) OBF binding protein 4	dof42	C2C2-Dof-transcription factor 42	Chen, Y; Cao, J. 2014. Plant Mol Biol Rep pp.doi: 10.1007/s11105-014-0835-9
											GRMZM2G517083
	S6_150081962	6	150081962	11.2404	0.0641	0.1865	0.0047	3.0138	5.75398e-12	SIG	GRMZM2G129288	Pentatricopeptide repeat (PPR) superfamily protein/(AtTLP10, TLP10) tubby like protein 10
											GRMZM2G129285
											GRMZM2G129247	(GBF4) G-box binding factor 4
											GRMZM2G129234	Integral membrane Yip1 family protein
	S6_156921408	6	156921408	8.6729	0.0637	0.0135	0.0031	2.0058	2.12548e-09	SIG	GRMZM2G014981	(LPAT5) lysophosphatidyl acyltransferase 5
											AC203307.4_FG007
	S7_17479368	7	17479368	6.2245	-0.0489	0.0964	0.0027	1.743	5.9664e-07	SUG	GRMZM2G454928	Uncharacterized conserved protein (DUF2358)
											GRMZM2G454952	(PDE181, SPC1, ZDS) zeta-carotene desaturase	vp9	viviparous9	Chen, Y et al. 2017. PLoS One 12:e0174270
	S9_147336899	9	147336899	4.8115	0.0474	-0.0029	0.0017	1.1063	1.54423e-05	SUG	GRMZM2G551338	Leucine-rich repeat (LRR) family protein
											AC206831.3_FG017
											GRMZM2G113653	UDP-Glycosyltransferase superfamily protein
											AC206831.3_FG015	Leucine-rich repeat (LRR) family protein
	S10_132560105	10	132560105	7.5592	0.0131	-0.2169	0.0033	2.0932	2.76099e-08	SIG	GRMZM2G583979
											GRMZM2G168953	NAD(P)-binding Rossmann-fold superfamily protein/(RLK) receptor lectin kinase
											GRMZM2G168976	NAD(P)-binding Rossmann-fold superfamily protein
											GRMZM2G583984
											GRMZM2G468821
GY-WW	S1_28861775	1	28861775	14.6922	-0.0898	0.0809	0.0064	1.8566	2.03377e-15	SIG	GRMZM2G433579	Protein kinase superfamily protein
	S1_69700844	1	69700844	7.8481	0.0205	-0.2825	0.004	1.1611	1.41977e-08	SIG	GRMZM2G472234
											AC211903.4_FG004
											GRMZM2G586094
	S1_182293406	1	182293406	4.2056	-0.0459	-0.032	0.0019	0.5451	6.2307e-05	SUG	GRMZM2G136366	S-adenosyl-L-methionine-dependent methyltransferases superfamily protein
											GRMZM2G136347	Protein of unknown function (DUF1637)
											GRMZM2G136313	(PUB15) Plant U-Box 15
	S1_278504680	1	278504680	5.4217	0.0047	0.2547	0.0026	0.7517	3.78837e-06	SUG	GRMZM2G330218	Plant protein of unknown function (DUF863)
	S1_299093763	1	299093763	27.3392	0.1309	-0.0341	0.0073	2.129	4.58991e-28	SIG	GRMZM2G514886
											GRMZM2G110851	(EMB1025) Pentatricopeptide repeat (PPR) superfamily protein	dek2	defective kernel2	Qi, WW et al. 2017. Genetics 205:239-249
	S2_3875181	2	3875181	24.6434	0.1178	-0.3461	0.0038	1.0917	2.27786e-25	SIG	GRMZM2G388823	(IBH1) ILI1 binding bHLH 1	ibh1	increased leaf inclination1-binding bhlh 1	Li, X et al. 2020. Int J Mol Sci 21:5052
											GRMZM2G388818
											GRMZM2G535623
											GRMZM2G535629
											GRMZM2G576063
	S2_41733983	2	41733983	27.1324	-0.1257	-0.2858	0.0064	1.8487	7.38942e-28	SIG	GRMZM2G033093	(AGL16) AGAMOUS-like 16	mads63	MADS-transcription factor 63	Liu, Y et al. 2020. J Exp Bot pp.doi: 10.1093/jxb/eraa116
	S2_161197800	2	161197800	13.6381	0.0174	0.558	0.0067	1.9501	2.30367e-14	SIG	GRMZM2G165133	(FQR1) flavodoxin-like quinone reductase 1
											GRMZM2G165146
	S2_216191118	2	216191118	7.5527	-0.0349	0.5921	0.0033	0.9555	2.80265e-08	SIG	AC208892.3_FG003
											GRMZM2G123486
											GRMZM2G423561
											GRMZM5G870812
	S2_216847570	2	216847570	13.8258	0.0545	-0.6322	0.0056	1.6417	1.4951e-14	SIG	GRMZM2G008444	Plant protein of unknown function (DUF827)
											GRMZM2G308903
											GRMZM2G308752	(CIPK11, PKS5, SIP4, SNRK3.22) SOS3-interacting protein 4
											GRMZM5G867463
	S2_220237864	2	220237864	25.4238	0.1248	0.0729	0.0044	1.2696	3.77682e-26	SIG	GRMZM2G048680	(SEU) SEUSS transcriptional co-regulator
	S2_232715708	2	232715708	18.5741	-0.1033	-0.0768	0.0071	2.074	2.67059e-19	SIG	GRMZM2G059033	(AGO1) Stabilizer of iron transporter SufD / Polynucleotidyl transferase/(AGO5) Argonaute family protein	ago5b	response to abiotic stress in maize	Zhai, LH et al. 2019. Hereditas 156:27
											GRMZM2G518872
	S3_1539849	3	1539849	9.0243	-0.0335	-0.2248	0.0041	1.1932	9.46287e-10	SIG	GRMZM2G175218	(BAM1, BMY7, TR-BAMY) beta-amylase 1
											GRMZM2G475305	(NLP7) NIN like protein 7
	S3_196048600	3	196048600	50.4135	0.1972	-0.0708	0.0085	2.4605	3.8756e-51	SIG	GRMZM2G023469	(EMB2762) CCAAT-binding factor
											GRMZM2G022777	P-loop containing nucleoside triphosphate hydrolases superfamily protein
	S4_238951598	4	238951598	44.5944	0.1812	-0.0494	0.015	4.3708	2.55403e-45	SIG	AC214641.2_FG002	Tetratricopeptide repeat (TPR)-like superfamily protein
											GRMZM2G019838	(EMB139, EMB506) Ankyrin repeat family protein
											GRMZM2G019931
											GRMZM2G019597	tRNA (guanine-N-7) methyltransferase
	S5_5384029	5	5384029	23.0308	-0.1169	-0.0789	0.0114	3.3276	9.33461e-24	SIG	AC195340.3_FG004
											AC195340.3_FG005	Erythronate-4-phosphate dehydrogenase family protein
	S5_29177209	5	29177209	5.9256	0.0217	-0.2116	0.0029	0.8314	1.18742e-06	SUG	GRMZM2G491536
											AC185410.3_FG001
	S5_29622017	5	29622017	9.2896	0.0353	-0.3692	0.0044	1.2762	5.13692e-10	SIG	GRMZM2G037926	(ICK6, KRP3) inhibitor/interactor with cyclin-dependent kinase
	S5_135844249	5	135844249	8.8836	-0.0028	-0.3321	0.0044	1.2701	1.30843e-09	SIG	GRMZM2G053925	ENTH/VHS/GAT family protein
	S5_172104043	5	172104043	17.744	0.1013	0.0578	0.0041	1.1957	1.80578e-18	SIG	GRMZM2G114241	(OTP81) Tetratricopeptide repeat (TPR)-like superfamily protein	dek605	mutants have delayed seed and seedling development	Fan, KJ et al. 2020. Plant Cell Physiol pp.doi: 10.1093/pcp/pcaa110
											GRMZM2G414955
	S5_193655318	5	193655318	5.2264	-0.0423	0.1242	0.0026	0.7582	5.94036e-06	SUG	GRMZM2G005996	(MSL5) mechanosensitive channel of small conductance-like 5
											GRMZM2G005909	(GGR) geranylgeranyl reductase	ggps4	part of multigene family encoding geranylgeranyl diphosphate synthase	Gonzalez-Jorge, S et al. 2016. Plant Physiol 171:1837-1851
											GRMZM2G005895
	S5_211717167	5	211717167	4.461	-0.0004	0.2422	0.0021	0.6209	3.46033e-05	SUG	AC188134.2_FG009
											GRMZM2G049194	(TRFL6) TRF-like 6
											GRMZM5G842517	(APG12, APG12B) Ubiquitin-like superfamily protein	atg12	autophagy12	McLoughlin, F et al. 2020. Plant Cell pp.doi: 10.1105/tpc.20.00226
	S7_78812743	7	78812743	6.3678	0.0016	0.2117	0.003	0.8649	4.28932e-07	SUG	GRMZM2G067747	(ATNHX6, NHX6) Na+/H+ antiporter 6
	S7_117544330	7	117544330	3.6194	0.04	-0.0668	0.0017	0.5061	0.000240278	SUG	GRMZM2G084294
											GRMZM2G084248	Leucine-rich receptor-like protein kinase family protein
	S7_134136057	7	134136057	19.4964	0.1035	0.151	0.0038	1.1004	3.19359e-20	SIG	GRMZM2G168269	(ATMBD2, MBD02, MBD2) methyl-CPG-binding domain protein 02
											GRMZM2G168364	(ATCTL1, CTL1, ELP, ELP1, ERH2, HOT2, POM1) Chitinase family protein
											GRMZM2G168397	DNAJ heat shock N-terminal domain-containing protein
	S8_149918170	8	149918170	9.5278	0.0703	-0.0701	0.0049	1.4278	2.96893e-10	SIG	AC196465.3_FG007
											GRMZM2G014346	(HB-1) homeobox-1
	S8_150039678	8	150039678	29.8477	-0.1382	-0.0728	0.0065	1.9041	1.42362e-30	SIG	GRMZM2G179146	ATP synthase protein I -related
											AC204509.4_FG007
											GRMZM2G479029
	S8_170655703	8	170655703	5.9076	-0.055	0.0324	0.0023	0.6655	1.23772e-06	SUG
	S9_124359686	9	124359686	11.6489	0.0764	-0.1115	0.006	1.752	2.24668e-12	SIG	GRMZM2G148383
											GRMZM5G891276	(LCB2) long chain base2
											GRMZM2G148390
	S9_134132520	9	134132520	9.9793	-0.0232	-0.3218	0.0042	1.2285	1.0496e-10	SIG	GRMZM2G064725	AKINBETA1) 5\'-AMP-activated protein kinase beta-2 subunit protein
	S9_146816264	9	146816264	4.5841	-0.0203	-0.1718	0.0021	0.6211	2.60663e-05	SUG	GRMZM2G550303
											AC197717.3_FG002	(AFP2) ABI five binding protein 2	ncp1	nine complex protein1	Zong, N et al. 2020. Plant Mol Biol pp.doi: 10.1007/s11103-019-00951-6
	S10_13011599	10	13011599	70.0032	0.2561	0.1367	0.0078	2.2576	9.98617e-71	SIG	GRMZM2G006493	Zinc finger C-x8-C-x5-C-x3-H type family protein
	S10_53921906	10	53921906	8.8871	0.068	0.0424	0.0022	0.6446	1.29782e-09	SIG	AC226333.2_FG004
	S10_146115956	10	146115956	15.6195	-0.0882	0.1846	0.0059	1.7056	2.40496e-16	SIG	GRMZM2G104268	(FAR1) FRS (FAR1 Related Sequences) transcription factor family
											GRMZM2G544161
											GRMZM2G104260	Integrase-type DNA-binding superfamily protein
											GRMZM2G104199		mkaku41	Maize KAKU4-Like1	Gumber, HK et al. 2019. J Cell Sci pp.doi: 10.1242/jcs.221390
	S10_148642712	10	148642712	12.7694	-0.0839	0.0116	0.0022	0.6273	1.70239e-13	SIG	GRMZM2G074107	AT hook motif DNA-binding family protein
											GRMZM2G074718
											AC194269.3_FG008
											GRMZM5G828531
											GRMZM2G527974
											GRMZM2G376305
AD-DS	S1_12946103	1	12946103	6.3395	0.195	0.1711	0.0362	0.7595	4.57812e-07	SUG	GRMZM2G031790	(KCS2) 3-ketoacyl-CoA synthase 2
											GRMZM2G031718	Tetratricopeptide repeat (TPR)-like superfamily protein
											GRMZM5G832233
	S1_30284200	1	30284200	8.8919	0.2417	0.0635	0.0407	0.8524	1.28349e-09	SIG	GRMZM2G043542	(UBP27) ubiquitin-specific protease 27
											GRMZM2G043569
											AC204831.3_FG004
	S1_46651536	1	46651536	6.3744	-0.1943	-0.194	0.0342	0.7158	4.22478e-07	SUG	GRMZM5G849949
	S1_268541307	1	268541307	15.1803	-0.2943	-0.526	0.0926	1.9409	6.61116e-16	SIG	AC197054.3_FG002
											AC197054.3_FG001
											GRMZM2G484528
	S2_17791470	2	17791470	22.2128	0.389	-0.3805	0.0742	1.5542	6.13722e-23	SIG	GRMZM2G101383	Pseudouridine synthase family protein
											GRMZM2G101333	GDSL-like Lipase/Acylhydrolase superfamily protein
	S2_153025761	2	153025761	29.5702	-0.4561	-1.0907	0.0629	1.3179	2.69685e-30	SIG	GRMZM2G052086
											GRMZM5G878825
	S2_235065563	2	235065563	10.581	0.2631	0.0725	0.0484	1.0154	2.62654e-11	SIG	GRMZM2G409771	(ATHAK5, HAK5) high affinity K+ transporter 5
											GRMZM2G557821
	S3_2504098	3	2504098	8.7149	0.235	0.0762	0.0339	0.7107	1.9296e-09	SIG	GRMZM2G046355	smr (Small MutS Related) domain-containing protein
	S3_9070516	3	9070516	9.4333	0.2409	-0.196	0.0222	0.4659	3.69034e-10	SIG	GRMZM2G099461	(NF-YC13) nuclear factor Y subunit C13
											GRMZM2G099466	Ribosomal protein L18ae family/Ribosomal protein L18ae family
	S4_223771152	4	223771152	13.3044	0.2934	0.1881	0.0577	1.21	4.96724e-14	SIG	GRMZM2G132653
	S4_224072680	4	224072680	19.3812	-0.3557	-0.4102	0.104	2.1791	4.16394e-20	SIG	GRMZM2G054233
	S5_166969624	5	166969624	6.311	0.0874	-1.2744	0.0345	0.7232	4.88947e-07	SUG	GRMZM2G177298
	S5_176991967	5	176991967	11.8588	0.0675	-1.2043	0.0735	1.5411	1.38558e-12	SIG	GRMZM2G001223	(AtMYB106, MYB106, NOK) myb domain protein 106	myb126	MYB-transcription factor 126	Liu, X et al. 2020. New Phytol 229:388-402
											AC190990.2_FG002
	S5_194563882	5	194563882	9.7961	-0.0158	-1.0753	0.0565	1.185	1.60059e-10	SIG	GRMZM2G500015
											GRMZM2G329229	Aluminium activated malate transporter family protein	ead1	mutants have strikingly shorter ears	Pei, YR et al. 2022. Plant Cell pp.doi: 10.1093/plcell/koac093
											GRMZM5G875964
	S5_213263993	5	213263993	26.8553	-0.4143	1.2112	0.0801	1.6794	1.3987e-27	SIG	GRMZM2G318662
											GRMZM2G018530
											GRMZM2G018573	(ATATG18B, ATG18B, G18B) homolog of yeast autophagy 18 (ATG18) B	atg18e	autophagy18e	Li, F et al. 2015. Plant Cell 27:1389-1408
	S6_3648877	6	3648877	24.1529	-0.4159	-0.0612	0.062	1.2987	7.04647e-25	SIG	GRMZM2G405503	S-adenosyl-L-methionine-dependent methyltransferases superfamily protein
											GRMZM2G104769	(ATCHIP, CHIP) carboxyl terminus of HSC70-interacting protein
	S6_4802790	6	4802790	26.6759	0.4382	0.1887	0.0862	1.8064	2.11378e-27	SIG	GRMZM2G144873	Galactosyltransferase family protein
											GRMZM2G569992
											GRMZM5G873958
	S6_155627857	6	155627857	12.9675	0.2819	0.3196	0.0635	1.3301	1.07886e-13	SIG	GRMZM2G140752	(CRK25) cysteine-rich RLK (RECEPTOR-like protein kinase) 25
											GRMZM2G140763
											GRMZM2G440882
											GRMZM5G838319
	S7_126887522	7	126887522	10.2466	-0.251	0.2405	0.0548	1.1491	5.67202e-11	SIG	GRMZM2G034917	alpha/beta-Hydrolases superfamily protein
											GRMZM2G502297
											GRMZM2G502305
											AC198591.3_FG002
	S7_144027605	7	144027605	18.5293	0.3464	0.3963	0.1017	2.1307	2.96086e-19	SIG	GRMZM2G125448	(HCT) hydroxycinnamoyl-CoA shikimate/quinate hydroxycinnamoyl transferase
	S7_152175699	7	152175699	7.9537	0.1972	0.5288	0.0462	0.9677	1.11313e-08	SIG	GRMZM2G139931	(KUP7) K+ uptake permease 7	hak14	potassium high-affinity transporter14	Gao, ZF et al. 2020. Genomics, Proteomics & Bioinformatics doi: 10.1016/j.gpb.2020.12.004
	S8_35003139	8	35003139	28.1806	-0.4559	-0.216	0.122	2.5578	6.61339e-29	SIG	GRMZM2G331566	(AtGH9B13, GH9B13) glycosyl hydrolase 9B13
											GRMZM2G331569
											GRMZM2G501490
											GRMZM2G331567
	S8_87727878	8	87727878	11.4485	0.2729	0.112	0.0664	1.3915	3.56427e-12	SIG	GRMZM2G323456
											GRMZM2G022632
	S8_151338287	8	151338287	16.2078	-0.3292	0.1522	0.0526	1.1021	6.2054e-17	SIG	GRMZM2G006352	(AtMYB36, MYB36) myb domain protein 36
											GRMZM2G487955
											GRMZM2G006413
	S8_156887673	8	156887673	4.1236	-0.1585	-0.0482	0.0239	0.501	7.52599e-05	SUG	GRMZM2G470648
											GRMZM2G167766	(atylmg3, CCB3, YLMG3) cofactor assembly complex C (B6F)
											GRMZM2G167758	Nuclear transport factor 2 (NTF2) family protein
											GRMZM5G863807
											GRMZM2G167767	(MPPalpha) mitochondrial processing peptidase alpha subunit/Insulinase (Peptidase family M16) protein
	S8_170775256	8	170775256	30.6605	-0.4329	2.3134	0.0991	2.0765	2.19084e-31	SIG	GRMZM2G433137	Protein of unknown function (DUF567)
											GRMZM2G562116
											GRMZM2G130831	(ATCHX15, CHX15) cation/hydrogen exchanger 15
											AC213631.2_FG010
	S9_105824364	9	105824364	12.5971	-0.2894	0.0902	0.0776	1.6256	2.5313e-13	SIG	GRMZM2G397927
	S9_108462584	9	108462584	14.6165	0.2966	-0.4237	0.0847	1.7753	2.42104e-15	SIG	GRMZM2G038900
											GRMZM2G338376	Protein kinase superfamily protein
											GRMZM2G338382
	S9_118900747	9	118900747	7.0725	0.2059	-0.1866	0.0176	0.3694	8.46741e-08	SIG	GRMZM2G345155
											GRMZM2G509588
	S9_152048699	9	152048699	24.0274	0.4078		0.0258	0.541	7.07364e-26	SIG	GRMZM2G150058	Ribosomal protein L14p/L23e family protein
											GRMZM2G057529	CCT motif family protein
											GRMZM2G150408
	S10_21561498	10	21561498	25.5891	-0.4259	-0.25	0.0963	2.0186	2.58111e-26	SIG
	S10_22999069	10	22999069	16.1109	-0.3167	0.5871	0.0557	1.1669	7.75738e-17	SIG	AC198139.3_FG002
											GRMZM2G139085
	S10_138873452	10	138873452	15.53	0.3216	-0.0234	0.0474	0.9938	2.95478e-16	SIG	GRMZM2G537049
											GRMZM2G091541	adaptin family protein
											GRMZM5G893754
AD-DHS	S1_22374203	1	22374203	13.6741	-0.0458	-2.2674	0.1274	2.9973	2.12039e-14	SIG	GRMZM2G007130	(CYCD5;1) cyclin d5;1
											AC200137.4_FG003
	S1_33461074	1	33461074	5.2366	0.2097	-0.3564	0.0482	1.1328	5.80201e-06	SUG	GRMZM2G149647	(HSP21) heat shock protein 21
											GRMZM2G149646
											GRMZM2G149644
	S1_180608952	1	180608952	10.1396	-0.3086	0.4198	0.0883	2.0773	7.25679e-11	SIG	GRMZM5G893912	(AATP1) AAA-ATPase 1
											GRMZM2G108135	Thioesterase superfamily protein
	S1_199613522	1	199613522	6.0454	-0.2458	-0.0168	0.0561	1.3192	9.01247e-07	SUG	GRMZM2G386463
	S1_291866186	1	291866186	7.1977	-0.0047	2.4603	0.067	1.5759	6.34739e-08	SIG	GRMZM2G388347
											GRMZM2G087612	(SDP1) Patatin-like phospholipase family protein
	S1_299565709	1	299565709	18.3699	-0.4468	0.1422	0.1475	3.47	4.27352e-19	SIG	GRMZM5G896082	(PGR5-LIKE A) PGR5-LIKE A
											GRMZM5G805641
	S2_19320132	2	19320132	4.9853	0.2211	-0.0346	0.0458	1.0784	1.03476e-05	SUG	GRMZM5G810578
											GRMZM2G170509	Thioesterase superfamily protein
											GRMZM2G586652
											GRMZM2G170516	(TGD1) trigalactosyldiacylglycerol 1
	S2_20196157	2	20196157	8.0338	-0.2405	0.6804	0.0742	1.7444	9.25738e-09	SIG	AC217280.3_FG001	Protein of unknown function (DUF630 and DUF632)
											GRMZM2G139458
											GRMZM5G832848
											GRMZM2G139463	N-terminal nucleophile aminohydrolases (Ntn hydrolases) superfamily protein
	S2_26935927	2	26935927	7.1126	0.156	-0.949	0.0644	1.5142	7.72012e-08	SIG	GRMZM2G474929	(MEF21) mitochondrial editing factor 21
											GRMZM2G474918
											GRMZM2G474883	(CLPP2, NCLPP7) nuclear-encoded CLP protease P7
	S2_204873367	2	204873367	12.6251	0.3586	0.1953	0.0722	1.6989	2.37318e-13	SIG	GRMZM2G415012	Zinc finger RING-type;Transcription factor jumonji/aspartyl beta-hydroxylase
	S2_209019115	2	209019115	7.3639	-0.2592	-0.3177	0.0675	1.5879	4.32864e-08	SIG	GRMZM2G376432	Eukaryotic aspartyl protease family protein
											GRMZM2G475676
											GRMZM2G175718	FRIGIDA-like protein
	S3_142895374	3	142895374	8.3268	-0.2739	-0.3748	0.0419	0.9859	4.71495e-09	SIG	GRMZM2G106556
											GRMZM2G546270
	S3_222038091	3	222038091	16.2275	0.4108	0.2316	0.0867	2.0405	5.93081e-17	SIG	GRMZM2G456537
											GRMZM2G154839	RAD3-like DNA-binding helicase protein
	S3_222933233	3	222933233	19.3058	0.4556	-0.2526	0.0801	1.8838	4.9537e-20	SIG	GRMZM2G476954
	S4_2424842	4	2424842	15.4637	-0.4056	-0.0473	0.1241	2.9187	3.44239e-16	SIG	GRMZM2G148934
											GRMZM2G448213	PAS domain-containing protein tyrosine kinase family protein
	S4_33224151	4	33224151	21.7008	0.479	0.6554	0.0365	0.8585	1.99547e-22	SIG	GRMZM2G042681	(IMP4) Ribosomal RNA processing Brix domain protein
											GRMZM2G022300
											GRMZM2G022400
	S4_152918513	4	152918513	7.8972	-0.2756	0.0299	0.0392	0.9227	1.26782e-08	SIG	GRMZM2G174511	Phosphatidic acid phosphatase (PAP2) family protein
	S4_221071010	4	221071010	6.56	-0.219	-0.7022	0.0449	1.0571	2.75556e-07	SUG	GRMZM5G854613	(AIM1) Enoyl-CoA hydratase/isomerase family
	S4_222958500	4	222958500	3.7686	0.188	-0.0267	0.0258	0.6075	0.000170428	SUG	GRMZM2G350711	BTB/POZ/Kelch-associated protein/(ATPOB1, POB1) POZ/BTB containin G-protein 1
											AC205834.3_FG003
	S5_177221444	5	177221444	24.1833	-0.5005	0.9918	0.1142	2.6867	6.57053e-25	SIG	GRMZM2G492174
											GRMZM2G316366	(AGL21) AGAMOUS-like 21
	S5_209720485	5	209720485	15.7935	0.3422	0.85	0.1517	3.5678	1.61098e-16	SIG	GRMZM2G402242	(ROL5) repressor of lrx1
											GRMZM2G543672
											GRMZM2G101613	(ICK6, KRP3) inhibitor/interactor with cyclin-dependent kinase	cki5	cyclin-dependent kinase inhibitor5	Zhang, XR et al. 2019. Plant Sci 283:177-188
	S5_213028407	5	213028407	5.2094	-0.1853	0.7033	0.0424	0.9982	6.17718e-06	SUG	GRMZM2G530049
											GRMZM2G080843	Transmembrane amino acid transporter family protein
	S5_213518551	5	213518551	10.424	-0.3192	0.127	0.0377	0.8864	3.77033e-11	SIG	GRMZM2G539545
											AC214612.2_FG006
	S6_109833318	6	109833318	15.3167	0.3191	-1.7116	0.0818	1.9234	4.82947e-16	SIG	GRMZM2G438549	(ARK1, RK1) receptor kinase 1
											GRMZM2G136058	emp24/gp25L/p24 family/GOLD family protein
	S8_21099551	8	21099551	23.3781	0.5096	-0.302	0.1459	3.4329	4.19559e-24	SIG	GRMZM2G107101	(FB, GI) gigantea protein (GI)
	S8_173805828	8	173805828	14.8309	0.1167	3.4841	0.131	3.0826	1.47794e-15	SIG	GRMZM5G864513
											GRMZM2G160444	(ICR1, RIP1) interactor of constitutive active rops 1
											GRMZM2G403010
	S10_144031603	10	144031603	6.8125	0.0449	1.2889	0.0573	1.3475	1.54088e-07	SUG	GRMZM5G898792
AD-HS	S1_19641141	1	19641141	8.0133	0.186	-2.176	0.1123	1.8472	9.70588e-09	SIG	GRMZM2G164527	(AtRABA4a, RABA4a) RAB GTPase homolog A4A
											GRMZM2G464393	Outer arm dynein light chain 1 protein
	S1_32196615	1	32196615	7.4737	0.3369	-0.3637	0.113	1.8587	3.36162e-08	SIG	GRMZM2G157157	(ATTOC34, OEP34, TOC34) translocon at the outer envelope membrane of chloroplasts 34
	S1_56965370	1	56965370	5.4588	-0.2929	-0.1691	0.0761	1.2528	3.47831e-06	SUG	GRMZM2G353147	(AT-RSH1, ATRSH1, RSH1) RELA/SPOT homolog 1
	S1_60153873	1	60153873	7.8755	-0.3596	-0.002	0.1103	1.8155	1.3328e-08	SIG	GRMZM2G169890	(CSD1) copper/zinc superoxide dismutase 1
											GRMZM2G582993
											GRMZM2G467072
	S1_88891852	1	88891852	9.6237	-0.0435	2.3697	0.1485	2.4439	2.38043e-10	SIG	GRMZM2G107741	ATP-dependent caseinolytic (Clp) protease/crotonase family protein
											AC214496.3_FG007
	S1_97007693	1	97007693	13.1263	-0.4675	-0.0856	0.1906	3.1367	7.48481e-14	SIG
	S1_179724078	1	179724078	5.2678	-0.2776	0.379	0.0616	1.0142	5.39999e-06	SUG	GRMZM2G059064
											GRMZM5G839017	(CDPK19, CPK8) calcium-dependent protein kinase 19/(CPK7) calmodulin-domain protein kinase 7
											GRMZM2G059029	glycine-rich protein
											GRMZM2G358924
	S1_250091253	1	250091253	7.9754	-0.3539	-0.2595	0.1186	1.9509	1.05907e-08	SIG	GRMZM2G364127	RING/U-box superfamily protein
											GRMZM2G065498	(ATBCB, BCB, SAG14) blue-copper-binding protein
											GRMZM2G364069	(ATJ2, J2) DNAJ homologue 2
	S1_296769016	1	296769016	7.5514	0.3337	-0.4147	0.1157	1.9033	2.8112e-08	SIG	GRMZM2G470422	(STOP1) C2H2 and C2HC zinc fingers superfamily protein
											GRMZM5G821743
											GRMZM2G170137	Mitochondrial transcription termination factor family protein/RING/U-box protein with domain of unknown function (DUF 1232)；
	S1_297302795	1	297302795	6.2581	-0.0921	-3.3826	0.0834	1.3727	5.5223e-07	SUG	GRMZM2G155980	(FRS6) FAR1-related sequence 6
											GRMZM2G155935	(TEJ) Poly (ADP-ribose) glycohydrolase (PARG)
	S1_299127012	1	299127012	3.8015	-0.2418	-0.088	0.0563	0.9265	0.000157985	SUG	GRMZM2G590033	nucleotide binding;protein binding
											GRMZM2G479249	AIG2-like (avirulence induced gene) family protein
											GRMZM2G176612	(AGD8) ARF-GAP domain 8
	S2_22069602	2	22069602	4.1047	-0.0153	2.8375	0.0609	1.0024	7.85986e-05	SUG	GRMZM2G404985
											GRMZM2G404973	(GATA5) GATA transcription factor 5
											GRMZM5G863987
											GRMZM2G404972
	S2_22576881	2	22576881	3.6814	-0.0315	-0.9728	0.0504	0.8287	0.000208312	SUG	GRMZM2G062554	(BETA-VPE, BETAVPE) beta vacuolar processing enzyme
											GRMZM2G062471	(PDLP8) plasmodesmata-located protein 8
	S2_176647290	2	176647290	18.3041	-0.5535	-0.6262	0.0939	1.5442	4.97274e-19	SIG	GRMZM2G150616	(ATVDAC1, VDAC1) voltage dependent anion channel 1
	S2_185018742	2	185018742	8.2373	0.3646	-0.1052	0.1245	2.0481	5.79484e-09	SIG	GRMZM2G088208	(ACA7, ATACA7) alpha carbonic anhydrase 7
											GRMZM2G088242	(AT-HSFB4, HSFB4, SCZ) heat shock transcription factor B4
	S3_149234794	3	149234794	23.4889	0.6449		0.0776	1.2768	2.47146e-25	SIG	GRMZM5G881296	(FY) Transducin/WD40 repeat-like superfamily protein
	S5_214084881	5	214084881	5.1298	0.28	0.2133	0.0666	1.0958	7.42036e-06	SUG	GRMZM5G847230
											GRMZM2G180435
											GRMZM2G180430	(AtDBP1, DBP1) DNA-binding protein phosphatase 1
	S6_24011915	6	24011915	7.8184	-0.3469	0.3354	0.1093	1.798	1.52026e-08	SIG	AC197437.3_FG001	(ATEYA, EYA) EYES ABSENT homolog
											GRMZM2G036888
											GRMZM2G036967
	S6_44821882	6	44821882	8.9761	-0.0233	1.9175	0.1347	2.2161	1.05733e-09	SIG	GRMZM5G864385
											GRMZM2G136857	(JMT) jasmonic acid carboxyl methyltransferase/S-adenosyl-L-methionine-dependent methyltransferases superfamily protein
	S6_73388461	6	73388461	26.2214	-0.693	0.3572	0.0939	1.5449	6.01981e-27	SIG
	S7_168085014	7	168085014	6.0757	0.3034	0.296	0.0537	0.8828	8.40501e-07	SUG	GRMZM2G503990
											GRMZM2G335809
											AC195147.3_FG008
											GRMZM2G039583	SNARE associated Golgi protein family
											GRMZM2G503973
											GRMZM2G503971
											GRMZM2G335738	(AtRABA5a, RABA5a) RAB GTPase homolog A5A
	S8_22797379	8	22797379	10.2447	0.4034	-0.3143	0.08	1.3155	5.69706e-11	SIG
	S9_19537865	9	19537865	11.9587	0.451	0.0558	0.1529	2.515	1.10084e-12	SIG	GRMZM2G035665	(ATCDT1A, CDT1, CDT1A) homolog of yeast CDT1 A
											GRMZM2G035732
											GRMZM2G035751
											GRMZM2G035770
	S9_139371716	9	139371716	10.4332	0.4153	0.179	0.1527	2.5121	3.69171e-11	SIG	GRMZM2G166780	RNA-binding (RRM/RBD/RNP motifs) family protein
	S10_123819112	10	123819112	6.8159	-0.2371	1.2062	0.0821	1.3516	1.52889e-07	SUG	GRMZM2G064159	(ATAIH, EMB1873) porphyromonas-type peptidyl-arginine deiminase family protein
											GRMZM2G364839
											GRMZM2G064278
	S10_144678933	10	144678933	8.5137	-0.369	-0.1175	0.0599	0.9861	3.0665e-09	SIG	GRMZM2G136970
											GRMZM2G136964
											AC208579.3_FG004
											GRMZM2G136960	(SEP2) stress enhanced protein 2
											GRMZM2G136895	(ATBXL4, XYL4) beta-D-xylosidase 4
AD-WW	S1_33461074	1	33461074	3.588	0.1327	0.0321	0.0162	0.4035	0.000258324	SUG	GRMZM2G149644
											GRMZM2G149646
											GRMZM2G149647	(HSP21) heat shock protein 21	hsp26	heat shock protein26	Nieto-Sotelo, J et al. 1990. Plant Physiol 93:1321-1328
	S1_211326173	1	211326173	38.1587	0.5022	-0.2247	0.0944	2.3525	6.96172e-39	SIG	GRMZM2G131266	(ADAP) ARIA-interacting double AP2 domain protein
											GRMZM2G459561	Protein of unknown function DUF593
	S2_4205072	2	4205072	13.8402	0.2688	0.225	0.0549	1.3686	1.44655e-14	SIG	GRMZM2G342607	PAM domain (PCI/PINT associated module) protein
											GRMZM2G342628
											GRMZM2G045049	(PUR4) purine biosynthesis 4
											AC210003.2_FG003
	S2_12631970	2	12631970	43.6215	-0.5412	0.6836	0.107	2.6685	2.39934e-44	SIG	GRMZM2G180160	(WAK5) wall associated kinase 5
											GRMZM2G590478
	S2_17610108	2	17610108	11.2547	-0.2329	-0.3554	0.0275	0.685	5.56879e-12	SIG	GRMZM2G041506	Protein of unknown function (DUF630 and DUF632)
	S2_78698960	2	78698960	18.7532	0.3063	0.5776	0.0428	1.067	1.76818e-19	SIG	AC195873.3_FG003
											GRMZM2G474153	Concanavalin A-like lectin protein kinase family protein
	S2_191130892	2	191130892	9.1826	-0.2144	0.089	0.0341	0.8493	6.57319e-10	SIG	GRMZM2G090865
	S2_195056542	2	195056542	11.5119	0.2337	-0.313	0.0541	1.3486	3.07977e-12	SIG	GRMZM2G034260	Mediator complex subunit Med10
											GRMZM2G502547
											GRMZM2G034113	(ATHB-7, ATHB7, HB-7) homeobox 7	hb126	Homeobox-transcription factor 126	Dong, L et al. 2019. Int J Mol Sci 20:2472
											GRMZM2G502536
											GRMZM2G034013
	S3_13501238	3	13501238	37.9254	0.4933	-0.1483	0.0872	2.1746	1.19136e-38	SIG	GRMZM5G831408	Kinase interacting (KIP1-like) family protein
											GRMZM5G888668
	S3_17579453	3	17579453	8.8937	0.0543	1.2395	0.0384	0.9582	1.27827e-09	SIG	GRMZM2G467242	(ATTSC13, CER10, ECR, TSC13) 3-oxo-5-alpha-steroid 4-dehydrogenase family protein
											GRMZM2G166064	Protein of unknown function (DUF3741)
	S3_55029080	3	55029080	7.1185	0.1602	0.4474	0.0262	0.653	7.61715e-08	SIG	AC201958.3_FG002
											GRMZM2G047616	(ATHKT1, HKT1) high-affinity K+ transporter 1	nc1	Na+ content1	Kumar, P et al. 2022. Heredity pp.doi: 10.1038/s41437-022-00516-2
	S3_155961935	3	155961935	30.0692	-0.4279	-0.2124	0.0954	2.3777	8.54906e-31	SIG	GRMZM2G161380	Protein kinase superfamily protein
											GRMZM2G161295	(NDH18) NAD(P)H dehydrogenase 18
	S3_166796324	3	166796324	8.3501	-0.174	-0.5511	0.0351	0.8757	4.46856e-09	SIG	GRMZM2G141638	(PLT2) Integrase-type DNA-binding superfamily protein	ereb53	AP2-EREBP-transcription factor 53	Wang, CC et al. 2021. Physiol Plant pp.doi: 10.1111/ppl.13347
											GRMZM2G141632
	S4_38288631	4	38288631	27.0738	-0.3952		0.0138	0.3447	5.99581e-29	SIG	GRMZM2G077607	Protein of unknown function (DUF1639)
	S4_168832447	4	168832447	6.0828	0.1739	0.0048	0.0284	0.7069	8.26848e-07	SUG	GRMZM2G041799	CCCH-type zinc finger family protein
	S4_223836871	4	223836871	14.3246	0.2458	-0.5549	0.0731	1.8229	4.74206e-15	SIG	GRMZM2G379374
											GRMZM2G379366
	S4_231423145	4	231423145	4.9476	-0.0254	-0.6806	0.022	0.5484	1.12879e-05	SUG	GRMZM2G125821	RNA-binding (RRM/RBD/RNP motifs) family protein
	S5_5904206	5	5904206	15.3628	0.2907	-0.1723	0.0789	1.9678	4.34267e-16	SIG	GRMZM2G033198	(HCF164) Thioredoxin superfamily protein
											GRMZM2G033189
											GRMZM2G033169
											AC183956.3_FG002
	S5_144809269	5	144809269	24.8708	-0.3749		0.0338	0.8415	9.97446e-27	SIG	GRMZM2G069542	(ATPPC3, PPC3) phosphoenolpyruvate carboxylase 3	pep2	phosphoenolpyruvate carboxylase2	Zhang, QB et al. 2020. BMC Plant Biology 20:315
											GRMZM5G832498
	S5_209720485	5	209720485	13.0322	0.2662	0.062	0.0654	1.6298	9.29505e-14	SIG	GRMZM2G402242	(ROL5) repressor of lrx1
											GRMZM2G543672
											GRMZM2G101613	(ICK6, KRP3) inhibitor/interactor with cyclin-dependent kinase	cki5	cyclin-dependent kinase inhibitor5	Zhang, XR et al. 2019. Plant Sci 283:177-188
	S6_104068357	6	104068357	15.6783	-0.2828	0.3175	0.0812	2.0249	2.10031e-16	SIG	GRMZM2G122871	Translation elongation factor EF1B gamma chain	elfg1	endosperm cDNA 5C04C04 (uaz161), similar to Trypanosoma translation factor	Helentjaris, T et al. 1994. MNL 68:101-104
	S6_162558564	6	162558564	21.1719	-0.2424	-2.2539	0.0582	1.4514	6.7431e-22	SIG	GRMZM2G059825	(GUT1) Exostosin family protein
											GRMZM2G517606
											GRMZM2G517617
											GRMZM2G059845	(ATGUT1, GUT2, IRX10) Exostosin family protein
											GRMZM2G059810	P-loop containing nucleoside triphosphate hydrolases superfamily protein
	S7_108534399	7	108534399	16.4595	-0.2844	0.4536	0.0593	1.4786	3.47604e-17	SIG	GRMZM2G045638
											GRMZM2G527174
	S7_152175699	7	152175699	9.4903	0.2179	0.1551	0.0459	1.1447	3.23631e-10	SIG	GRMZM2G139931	(KUP7) K+ uptake permease 7	hak14	potassium high-affinity transporter14	Gao, ZF et al. 2020. Genomics, Proteomics & Bioinformatics doi: 10.1016/j.gpb.2020.12.004
	S8_20516145	8	20516145	16.073	-0.2906	-0.2542	0.0546	1.3601	8.46503e-17	SIG	GRMZM2G332861
											GRMZM2G049695	myb-like transcription factor family protein
	S8_87680818	8	87680818	9.5995	-0.2201	-0.0811	0.0295	0.7365	2.51663e-10	SIG	GRMZM2G022632
											AC186409.4_FG002
	S8_106278637	8	106278637	44.316	0.5492	-0.5432	0.0479	1.1944	4.84899e-45	SIG	GRMZM2G100116	transducin family protein / WD-40 repeat family protein
											AC198490.3_FG003
											GRMZM2G100152	transducin family protein / WD-40 repeat family protein
	S8_172975579	8	172975579	7.7631	-0.082	1.4314	0.035	0.8726	1.72676e-08	SIG	GRMZM2G027794	(ATCSLC12, CSLC12) Cellulose-synthase-like C12
											GRMZM2G027535	BSD domain-containing protein
	S9_25928574	9	25928574	9.5192	-0.2198	-0.1455	0.0438	1.0914	3.02778e-10	SIG	GRMZM2G083716	(CPN60B, LEN1) chaperonin 60 beta
	S10_138873452	10	138873452	19.1266	0.3127	0.4727	0.0456	1.1377	7.48356e-20	SIG	GRMZM2G537049
											GRMZM2G091541	adaptin family protein
											GRMZM5G893754
	S10_142369516	10	142369516	11.3107	0.2328	-0.2958	0.0557	1.3879	4.89444e-12	SIG	GRMZM2G354834
											GRMZM2G354846
											GRMZM2G055518
											GRMZM2G354855	Heavy metal transport/detoxification superfamily protein
											GRMZM2G515448
ASI-DS	S1_40728081	1	40728081	8.0099	-0.202	0.3184	0.0413	2.5008	9.7813e-09	SIG	GRMZM2G160906	epsin N-terminal homology (ENTH) domain-containing protein / clathrin assembly protein-related/ENTH/ANTH/VHS superfamily protein
											GRMZM2G112447
	S1_45772626	1	45772626	12.8372	-0.2701	0.2091	0.0349	2.1118	1.4565e-13	SIG	GRMZM2G135456	(ATEOL1, ETO1) tetratricopeptide repeat (TPR)-containing protein
											GRMZM2G135359	Protein kinase family protein/(MRH1) Leucine-rich repeat protein kinase family protein
	S1_191090465	1	191090465	19.4398	0.335	0.4505	0.0462	2.8011	3.63807e-20	SIG	GRMZM2G485388
											GRMZM2G005652	Ypt/Rab-GAP domain of gyp1p superfamily protein
	S2_8729596	2	8729596	7.9199	-0.0675	1.851	0.0405	2.4541	1.20339e-08	SIG	GRMZM2G091302	GroES-like zinc-binding alcohol dehydrogenase family protein
											GRMZM2G091251	(ATBPM2, BPM2) BTB-POZ and MATH domain 2
	S2_15979372	2	15979372	35.0745	-0.4925	-0.021	0.0435	2.6382	8.4487e-36	SIG	GRMZM2G114192	Rho GTPase activating protein with PAK-box/P21-Rho-binding domain
	S2_185693247	2	185693247	42.3376	0.5573	-0.4438	0.0695	4.2103	4.61309e-43	SIG	GRMZM2G110107	(AtIDD14, IDD14) indeterminate(ID)-domain 14
											GRMZM2G548414
	S2_209114475	2	209114475	10.1047	-0.2407	-0.1264	0.0371	2.2511	7.86401e-11	SIG	GRMZM2G378106	(GH3.1) Auxin-responsive GH3 family protein	aas2	auxin amido synthetase2	Kai, Y et al. 2021. Plant Signal Behav pp.doi: 10.1080/15592324.2021.1891756
											GRMZM5G848248
											GRMZM2G079067	(ZFP7) zinc finger protein 7
	S2_214950854	2	214950854	5.1894	-0.0454	0.7542	0.0271	1.64	6.46788e-06	SUG	GRMZM2G159187	(ATSTP1, STP1) sugar transporter 1
											GRMZM2G166959
											GRMZM2G166971	Phospholipase A2 family protein
											GRMZM2G166994
	S3_191159797	3	191159797	17.8935	-0.3243	0.17	0.0321	1.944	1.27989e-18	SIG	GRMZM2G054905	Insulinase (Peptidase family M16) family protein
	S3_216005897	3	216005897	15.5885	0.2975	0.368	0.0253	1.536	2.58273e-16	SIG	GRMZM2G327357
	S4_15583560	4	15583560	5.2608	0.0234	-0.3953	0.0242	1.4666	5.48828e-06	SUG	GRMZM2G041235
											GRMZM2G041481
											GRMZM5G808423
	S5_8431532	5	8431532	19.9088	-0.3387	0.5884	0.0325	1.967	1.23588e-20	SIG	GRMZM2G065822	Transducin family protein / WD-40 repeat family protein
	S5_15436035	5	15436035	9.2218	-0.0331	-1.098	0.0456	2.7622	6.0049e-10	SIG	GRMZM2G078566	O-Glycosyl hydrolases family 17 protein
											GRMZM5G862297
											GRMZM2G078612	(TUBG1) gamma-tubulin/(ATGCP2, GCP2, TUBG2) gamma-tubulin complex protein 2
	S5_155030463	5	155030463	8.6033	-0.2083	-0.3589	0.0365	2.2137	2.4945e-09	SIG	GRMZM2G028366	(EIF4A-2) eif4a-2
	S5_159326418	5	159326418	5.9888	0.0022	0.8819	0.03	1.8208	1.02658e-06	SUG	GRMZM2G386155	(scpl21) serine carboxypeptidase-like 21	iain1	one of the mechanisms responsible for auxin homeostasis	Ostrowski, M et al. 2019. J Plant Physiol pp.doi: 10.1016/j.jplph.2019.153082
											GRMZM5G874119
											AC218175.3_FG004
											GRMZM2G386154	Double Clp-N motif-containing P-loop nucleoside triphosphate hydrolases superfamily protein
	S5_205728005	5	205728005	14.1818	-0.2828	-0.2833	0.0434	2.6289	6.58718e-15	SIG	GRMZM2G142779	(ATFH8, FH8) formin 8
											GRMZM5G838857
											GRMZM2G568863
	S6_106836152	6	106836152	5.6007	-0.1761	0.0828	0.0286	1.7358	2.509e-06	SUG	GRMZM2G127251	(HCT) hydroxycinnamoyl-CoA shikimate/quinate hydroxycinnamoyl transferase
											GRMZM2G127248
	S6_128566924	6	128566924	46.5295	0.593	0.7609	0.0549	3.3267	2.96631e-47	SIG	GRMZM2G027723	(AtCESA1, CESA1, RSW1) cellulose synthase 1	cesa2	cellulose synthase2	Holland, N et al. 2000. Plant Physiol 123:1313-1323
	S8_66561740	8	66561740	43.4696	-0.5662		0.0321	1.948	1.91041e-45	SIG	GRMZM2G092147
	S9_103247559	9	103247559	6.3591	0.1893	0.0228	0.0274	1.6609	4.37699e-07	SUG	GRMZM2G086841	(J8) Chaperone DnaJ-domain superfamily protein
	S10_68514025	10	68514025	3.9242	-0.1441	-0.0253	0.0147	0.8925	0.000119109	SUG	AC191249.2_FG007
											GRMZM2G038474	(AT-RSH1, ATRSH1, RSH1) RELA/SPOT homolog 1
	S10_135046769	10	135046769	15.0593	-0.2816	-0.4178	0.0684	4.1444	8.73538e-16	SIG	AC233979.1_FG005
											GRMZM2G322634
ASI-DHS	S1_32079580	1	32079580	8.9711	-0.5375	0.2887	0.2087	2.306	1.06952e-09	SIG	GRMZM2G152549	hydroxyproline-rich glycoprotein family protein
	S1_95190376	1	95190376	20.5478	-0.8332	1.7662	0.2531	2.7971	2.83742e-21	SIG	GRMZM2G007939	(BAM3, BMY8, CT-BMY) chloroplast beta-amylase
	S2_32493969	2	32493969	15.35	-0.7217	-0.138	0.1423	1.5724	4.47228e-16	SIG	AC197575.3_FG008	(14-3-3PHI, GF14 PHI, GRF4) GF14 protein phi chain
	S2_47089917										GRMZM2G154397	Adenosylmethionine decarboxylase family protein	sam2	S-adenosyl methionine decarboxylase2	Jiao, P et al. 2022. GM Crops Food 13:131-141
	S3_9309152	2	47089917	13.1984	0.6579	-0.1488	0.1458	1.6108	6.34017e-14	SIG	GRMZM2G087192	(ATOPR2, OPR2) 12-oxophytodienoate reductase 2	opr5	12-oxo-phytodienoic acid reductase5	Borrego, EJ; Kolomiets, MV. 2016. Plants 5:doi: 10.3390/plants5040041
											GRMZM5G886974
	S3_206553656	3	9309152	32.7048	-0.9936	-3.6841	0.3081	3.4043	1.97903e-33	SIG	GRMZM5G844173	(FB, GI) gigantea protein (GI)	gi2	homologous to Arabidopsis photoperiod gene gigantea.	Mendoza, J et al. 2012. Maydica 57:252-259
	S4_181401670	3	206553656	6.5676	0.154	6.9081	0.1718	1.898	2.70811e-07	SUG	GRMZM2G349243	Concanavalin A-like lectin protein kinase family protein
	S4_202070642	4	181401670	15.9422	0.7201	1.9092	0.162	1.7906	1.14396e-16	SIG	GRMZM2G326032
											AC185478.4_FG005
	S5_15448304	4	202070642	6.4464	-0.4542	-0.1256	0.195	2.1543	3.57975e-07	SUG	GRMZM2G095873	RING/U-box superfamily protein
	S5_160123104	5	15448304	6.5473	0.4389	-0.5559	0.1841	2.0345	2.83757e-07	SUG	GRMZM2G078612	(ATGCP2, GCP2, TUBG2) gamma-tubulin complex protein 2/ (TUBG1) gamma-tubulin
											GRMZM2G340578	(CAX7) calcium exchanger 7
											GRMZM5G835170
											GRMZM2G506875
	S6_48548315	5	160123104	43.0507	-1.1768	-4.3494	0.2771	3.0617	8.92989e-44	SIG	GRMZM2G015441	Eukaryotic aspartyl protease family protein
	S6_158447803	6	48548315	11.8719	-0.6041	-2.1509	0.1464	1.6181	1.34433e-12	SIG	GRMZM2G379053	(ABA1, ATABA1, ATZEP, IBS3, LOS6, NPQ2, ZEP) zeaxanthin epoxidase (ZEP) (ABA1)
											GRMZM2G379046
	S6_163988933	6	158447803	3.9772	-0.3389	0.4172	0.1182	1.3058	0.00010543	SUG	GRMZM2G176133	Ribosomal protein L33 family protein
											GRMZM2G480068
											GRMZM2G480074
											GRMZM2G176217	(ARAC7, ATRAC7, ATROP9, RAC7, ROP9) RHO-related protein from plants 9
											GRMZM2G176396	(PIP) proline iminopeptidase
	S7_8050130	6	163988933	5.6723	0.3739	-0.9665	0.1722	1.9023	2.12786e-06	SUG	GRMZM2G150257	(GC5) golgin candidate 5
											GRMZM2G150264	(I9H, IRX9-L) Nucleotide-diphospho-sugar transferases superfamily protein
	S7_116277454	7	8050130	12.1185	-0.6439	-0.1306	0.3533	3.9046	7.61936e-13	SIG	GRMZM5G860810	Leucine-rich repeat protein kinase family protein
											GRMZM5G874260
											GRMZM2G074479	(ATUBC1, UBC1) ubiquitin carrier protein 1/(ATUBC2, UBC2) ubiquiting-conjugating enzyme 2
	S8_14848603	7	116277454	5.5064	-0.3989	0.5102	0.1571	1.736	3.11764e-06	SUG	GRMZM2G160738	DNA glycosylase superfamily protein
											GRMZM2G578740
											GRMZM2G460039
	S8_147292704	8	14848603	6.9729	0.1979	1.9135	0.1766	1.9513	1.06491e-07	SIG	GRMZM2G123314	Leucine-rich repeat protein kinase family protein
											GRMZM2G421669	Leucine-rich repeat protein kinase family protein
											GRMZM2G421680
	S9_124035004	8	147292704	17.6389	0.3017	8.2434	0.4718	5.2138	2.30038e-18	SIG	GRMZM2G495270
											GRMZM2G321283
											GRMZM2G321290	alpha/beta-Hydrolases superfamily protein
											GRMZM2G020008	(MEF1) mitochondrial RNAediting factor 1
	S10_126019973	9	124035004	14.5102	-0.5774	2.8333	0.2545	2.8123	3.09236e-15	SIG	GRMZM2G162949	RING/U-box superfamily protein
											GRMZM2G162968	(APG6, CLPB-P, CLPB3) casein lytic proteinase B3
											GRMZM5G857423
	S10_132560105	10	126019973	7.8107	0.4934	0.3907	0.1795	1.9839	1.54738e-08	SIG	GRMZM2G039600	(CIP4.1) COP1-interacting protein 4.1
											GRMZM5G882667
											GRMZM2G039536
	S10_144692538	10	132560105	6.4762	-0.4572	-0.2127	0.1497	1.6546	3.34193e-07	SUG	GRMZM2G168953	NAD(P)-binding Rossmann-fold superfamily protein/(RLK) receptor lectin kinase
											GRMZM2G583979
											GRMZM2G168976	NAD(P)-binding Rossmann-fold superfamily protein
											GRMZM2G468821
	S10_147151012	10	144692538	10.8927	-0.1321	-2.5173	0.322	3.558	1.2814e-11	SIG	GRMZM2G136895	(ATBXL4, XYL4) beta-D-xylosidase 4
											GRMZM2G566491
											AC208579.3_FG001
											GRMZM2G566488
											GRMZM2G566484
		10	147151012	24.405	-0.9445	-0.4261	0.3237	3.5767	3.94366e-25	SIG	GRMZM2G124476	KH domain-containing protein / zinc finger (CCCH type) family protein
											GRMZM2G124466	(PGL34) plastoglobulin 34kD
ASI-HS	S1_3438554	1	3438554	7.4374	-0.4634	-0.4331	0.1482	1.3663	3.65482e-08	SIG
	S1_29787938	1	29787938	27.5554	-0.736	7.3971	0.5103	4.7065	2.78997e-28	SIG	GRMZM2G135877	(ZF14) MATE efflux family protein	drg5	dark response gene5	Dong, M-Y et al. 2020. Planta 252:doi: 10.1007/s00425-020-03403-4
	S1_223760517	1	223760517	12.4301	-0.624	-0.0141	0.2413	2.225	3.71865e-13	SIG	GRMZM2G481799
											GRMZM5G895278
											GRMZM2G181231	Protein kinase superfamily protein
	S1_225109146	1	225109146	18.9466	0.3184	6.6675	0.4711	4.3449	1.13255e-19	SIG	GRMZM2G438386	(SKU5) Cupredoxin superfamily protein	skus9	skewed root growth similar9	Zhang, K et al. 2020. New Phytol pp.doi: 10.1111/nph.16988
	S2_16564795	2	16564795	6.1083	-0.0998	-3.8	0.1571	1.4488	7.79652e-07	SUG
	S2_23316186	2	23316186	11.0193	0.5743	0.4943	0.1883	1.7367	9.57363e-12	SIG	GRMZM2G136486	Calcium-dependent lipid-binding (CaLB domain) family protein
											GRMZM2G136469
											GRMZM2G564729
	S2_57056076	2	57056076	29.5625	-1.0372	-0.4451	0.2657	2.4507	2.74526e-30	SIG	GRMZM5G807267	(ACA1, ATACA1, CAH1) alpha carbonic anhydrase 1
	S2_197736620	2	197736620	25.545	-0.9036	2.6897	0.1204	1.1107	2.85694e-26	SIG	AC233910.1_FG010	Protein kinase superfamily protein
	S3_176301739	3	176301739	13.3863	-0.6471	-0.2524	0.2352	2.1695	4.11373e-14	SIG	GRMZM2G074248	(ATNHL10, NHL10, YLS9) Late embryogenesis abundant (LEA) hydroxyproline-rich glycoprotein family
											GRMZM2G074236	Late embryogenesis abundant (LEA) hydroxyproline-rich glycoprotein family
	S4_39327565	4	39327565	15.373	-0.6898	0.6141	0.2042	1.8828	4.24164e-16	SIG	GRMZM2G005583	(ATMES12, MES12) methyl esterase 12
											GRMZM5G804872
											GRMZM2G005737	nucleic acid binding;RNA binding
											GRMZM2G303180
	S4_67652758	4	67652758	37.3503	-1.1884	-1.2192	0.3763	3.4703	4.47803e-38	SIG	GRMZM2G359986	Protein kinase family protein
											GRMZM2G059618	Sas10/Utp3/C1D family
	S4_71213476	4	71213476	14.0768	0.6185	-1.5592	0.2025	1.8676	8.38836e-15	SIG	GRMZM2G507171
											GRMZM2G341083
											GRMZM2G341058
	S4_187706218	4	187706218	10.4607	0.2063	5.9403	0.2567	2.3672	3.46452e-11	SIG	AC217271.3_FG001
											AC217271.3_FG002	microfibrillar-associated protein-related
	S4_202286105	4	202286105	14.8388	-0.6777	-0.3285	0.1229	1.1331	1.45134e-15	SIG	GRMZM2G100423	(CYP71B37) cytochrome P450 family 71 subfamily B polypeptide 37
	S5_2353940	5	2353940	5.2487	0.0037	1.4357	0.1372	1.2649	5.64318e-06	SUG	GRMZM2G003108	SEC14 cytosolic factor family protein / phosphoglyceride transfer family protein
											GRMZM2G003068	zinc knuckle (CCHC-type) family protein
											GRMZM5G851067
	S5_65444230	5	65444230	10.8248	-0.2242	5.986	0.2951	2.7218	1.49832e-11	SIG	GRMZM2G466270	transcription factor jumonji (jmjC) domain-containing protein
	S5_205925753	5	205925753	6.1514	-0.0531	3.374	0.1746	1.6103	7.06078e-07	SUG	GRMZM2G179761
											GRMZM2G480364
											GRMZM2G179768	(MMP) matrix metalloproteinase
	S5_206047971	5	206047971	16.4493	0.3378	7.2696	0.3773	3.4794	3.55876e-17	SIG	GRMZM5G877773	(HSR8, MUR4, UXE1) NAD(P)-binding Rossmann-fold superfamily protein
											GRMZM2G331474
	S6_133836179	6	133836179	12.5055	-0.0693	4.4341	0.3742	3.4513	3.12595e-13	SIG	GRMZM2G124915	TRAF-like superfamily protein/Protein with RING/U-box and TRAF-like domains
	S8_16749107	8	16749107	3.9265	0.3092	0.5809	0.1085	1.0006	0.000118475	SUG	GRMZM2G143252
											GRMZM2G143211	(ATATG18D, ATG18D) homolog of yeast autophagy 18 (ATG18) D
											AC211474.3_FG006	O-fucosyltransferase family protein
	S8_23426982	8	23426982	5.4808	0.3676	0.6931	0.0935	0.8623	3.30705e-06	SUG	GRMZM2G472654	(ATECI3, ECI3, HCD1) 3-hydroxyacyl-CoA dehydratase 1
											GRMZM2G472625	(ATSK21, BIN2, DWF12, SK21, UCU1) Protein kinase superfamily protein	gsk2	plays a critical role in mediating BR signaling	Wang, Y et al. 2022. Plant Sci 318:111221
	S9_147336899	9	147336899	4.5899	-0.3598	0.3408	0.1142	1.0535	2.5717e-05	SUG	AC206831.3_FG017
											AC206831.3_FG015	Leucine-rich repeat (LRR) family protein
											GRMZM2G551338	Leucine-rich repeat (LRR) family protein
											GRMZM2G113653	UDP-Glycosyltransferase superfamily protein
	S10_87927547	10	87927547	28.2839	-0.8392	4.3741	0.4232	3.9025	5.21351e-29	SIG	AC194025.3_FG002
	S10_100028483	10	100028483	12.7567	-0.0267	7.1273	0.3831	3.5328	1.75299e-13	SIG	GRMZM2G455476	(ATNAP12, NAP12) non-intrinsic ABC protein 12
	S10_133587776	10	133587776	12.6593	-0.6273	-0.3377	0.135	1.245	2.19381e-13	SIG	GRMZM2G556794
											GRMZM2G123450	Protein kinase superfamily protein
											GRMZM5G808843
											GRMZM2G424446
	S10_135684562	10	135684562	6.8633	0.5076	-0.0493	0.1777	1.6385	1.37075e-07	SIG	GRMZM2G086474	basic helix-loop-helix (bHLH) DNA-binding superfamily protein/ (FMA) basic helix-loop-helix (bHLH) DNA-binding superfamily protein	bhlh134	Liu, WY et al. 2022. Proc Natl Acad Sci, USA 119:e2208795119
											GRMZM2G086403	PLATZ transcription factor family protein/PLATZ transcription factor family protein
											GRMZM5G813572
ASI-WW	S1_279682660	1	279682660	6.4755	-0.1004	0.0196	0.0069	0.9448	3.3476e-07	SUG	GRMZM2G307252	SecY protein transport family protein
											GRMZM2G154799	(ATCKA1, CKA1) casein kinase alpha 1/Protein kinase superfamily protein
											GRMZM2G574695
											GRMZM2G007399	Protein kinase superfamily protein
	S2_1680098	2	1680098	6.7592	0.1044	0.0035	0.01	1.3721	1.74212e-07	SUG	GRMZM2G149958	Duplicated homeodomain-like superfamily protein
											GRMZM2G149940	(ABI3, SIS10) AP2/B3-like transcriptional factor family protein	abi3	ABI3-VP1-transcription factor 3	Grimault, A et al. 2015. Plant Sci 236:116-125
	S2_16934569	2	16934569	5.8248	-0.002	0.4599	0.0084	1.1557	1.49763e-06	SUG	GRMZM2G039450
											GRMZM2G506326
											GRMZM2G339691
											GRMZM2G039455	(AGO1) Stabilizer of iron transporter SufD / Polynucleotidyl transferase	ago1c	argonaute1c	Zhang, ZH et al. 2019. Plants 8:E170
	S2_185770535	2	185770535	21.3443	0.185	-0.5309	0.0077	1.0516	4.53422e-22	SIG	GRMZM2G036256
											GRMZM2G501652
	S2_233400316	2	233400316	5.831	0.0892	0.1272	0.0073	1.0005	1.47628e-06	SUG	GRMZM2G018992	Protein of unknown function (DUF506)
											GRMZM2G018970
	S3_5578725	3	5578725	32.8367	-0.251	-0.2941	0.011	1.5012	1.46038e-33	SIG	GRMZM2G143246
											GRMZM2G143235		cyp45	loss of function resulted in shorter stature and bulkier culm	Sun, H et al. 2021. Plant Physiol Biochem pp.doi: 10.1016/j.plaphy.2021.01.031
	S3_68917445	3	68917445	9.7605	0.1212	-0.1707	0.0133	1.8175	1.73736e-10	SIG
	S3_154665398	3	154665398	36.3764	0.2716	-0.1361	0.0221	3.0266	4.21595e-37	SIG	GRMZM2G106613	(LD) Homeodomain-like superfamily protein	ldp1	luminidependens protein1	van Nocker, S et al. 2000. Characterization of a gene from Zea mays related to the Arabidopsis flowering-time gene LUMINIDEPENDENS. Plant Mol Biol 44:107-122
	S3_182052081	3	182052081	28.9323	-0.2332	-0.0916	0.0118	1.6096	1.17159e-29	SIG	GRMZM2G558390
											GRMZM2G426953	ferric reductase-like transmembrane component family protein	rboh1	mutant displays defects in root hair initiation and elongation manifested by a reduced density and length of root hairs.	Bray, AL; Topp, CN. 2018. Plant Cell Physiol pp.doi: 10.1093/pcp/pcy141
	S3_209011042	3	209011042	5.8461	-0.0945	-0.0731	0.0081	1.1092	1.42598e-06	SUG	GRMZM2G164628	Protein of unknown function (DUF2921)
	S4_2435339	4	2435339	22.99	-0.2048	0.0614	0.0121	1.6586	1.02528e-23	SIG	GRMZM2G448213	PAS domain-containing protein tyrosine kinase family protein
	S4_185611873	4	185611873	7.8037	-0.1095	0.1064	0.0051	0.6935	1.57243e-08	SIG	GRMZM2G350326	Ribosomal protein S5 domain 2-like superfamily protein
											GRMZM2G049020
	S4_239144552	4	239144552	7.0207	-0.1004	0.1475	0.0095	1.304	9.54008e-08	SIG	GRMZM2G023528	(ATPDX2, EMB2407, PDX2) pyridoxine biosynthesis 2
											GRMZM2G023986	Glycosyl hydrolase family protein
	S5_6442913	5	6442913	17.4448	0.1733	0.115	0.0242	3.3068	3.5965e-18	SIG	GRMZM2G377904	Protein phosphatase 2C family protein
											GRMZM2G077088
											GRMZM2G077034	Gibberellin-regulated family protein
											GRMZM2G076885	semialdehyde dehydrogenase family protein
											GRMZM5G839472
	S5_24333094	5	24333094	8.7954	0.0071	0.5068	0.0127	1.7418	1.60285e-09	SIG	GRMZM2G050309	(PIP5K9) phosphatidyl inositol monophosphate 5 kinase
	S5_167009688	5	167009688	8.567	-0.0194	0.6981	0.0132	1.8112	2.71198e-09	SIG	GRMZM2G449447
	S6_2038789	6	2038789	7.7535	-0.0053	1.0238	0.0118	1.6216	1.76527e-08	SIG	GRMZM2G009613
											GRMZM2G009627	(FAS2, MUB3.9, NFB01, NFB1) Transducin/WD40 repeat-like superfamily protein
	S6_121311207	6	121311207	8.5774	0.1129	0.1395	0.0116	1.5868	2.64804e-09	SIG	GRMZM2G579105
											GRMZM5G841142
	S6_122951109	6	122951109	7.5809	0.1054	-0.1391	0.0101	1.3819	2.62636e-08	SIG	GRMZM5G846196	(ATVAMP711, VAMP711) vesicle-associated membrane protein 711 / (ATVAMP713, VAMP713) vesicle-associated membrane protein 713
	S6_153235525	6	153235525	7.9681	-0.0153	-0.4771	0.0114	1.5653	1.07692e-08	SIG	AC209257.4_FG004
											AC209257.4_FG006	Integrase-type DNA-binding superfamily protein
											GRMZM5G869403	(ATEXO70B1, EXO70B1) exocyst subunit exo70 family protein B1
											AC209257.4_FG005
	S6_156371895	6	156371895	9.8092	0.1235	-0.1323	0.0078	1.0642	1.55288e-10	SIG	GRMZM2G532503
											GRMZM2G383623	(ATCAP-C, ATSMC3, ATSMC4, SMC3) structural maintenance of chromosome 3	smc4	essential for proper chromosome segregation and for H3 phosphorylation at Serine 10 (H3S10ph) at pericentromeres during mitotic division.	Wang, HF et al. 2019. Plant J pp.doi: 10.1111/tpj.14639
											GRMZM2G383612
	S7_96039292	7	96039292	19.8743	-0.1874	0.0791	0.0191	2.6137	1.33806e-20	SIG	GRMZM2G067098	(LYM1) lysm domain GPI-anchored protein 1 precursor
	S7_115309830	7	115309830	7.0688	-0.1052	0.0589	0.0086	1.1781	8.54046e-08	SIG	GRMZM5G899151
											GRMZM2G125653	(ATWRKY40, WRKY40) WRKY DNA-binding protein 40
	S8_112835185	8	112835185	10.6783	0.0967	0.9992	0.0082	1.1289	2.09938e-11	SIG	GRMZM2G110584	Leucine-rich repeat (LRR) family protein/(AtAUR2, AUR2) ataurora2
											GRMZM2G549914
	S8_171543949	8	171543949	9.9402	-0.1272	0.0694	0.0105	1.4388	1.14857e-10	SIG	GRMZM2G591605	(BETAG4) beta-1 3-glucanase 4
											GRMZM2G090971
											GRMZM2G090950
											GRMZM2G482232	transducin family protein / WD-40 repeat family protein
	S9_6999788	9	6999788	12.5579	-0.1472	-0.0333	0.0196	2.6869	2.77079e-13	SIG	GRMZM5G874756	ABC-2 type transporter family protein
	S9_13358639	9	13358639	11.6485	0.1293	-0.2627	0.0105	1.4323	2.2486e-12	SIG	GRMZM2G453349	actin binding
											GRMZM2G453356
											GRMZM2G574580
											GRMZM2G152383
	S9_134610946	9	134610946	3.6838	0.0201	0.6679	0.0048	0.6551	0.00020716	SUG	GRMZM2G066784	(CYP721A1) cytochrome P450 family 721 subfamily A polypeptide 1
	S10_2761129	10	2761129	15.1615	-0.0599	-0.5789	0.0175	2.3914	6.90341e-16	SIG	GRMZM2G561280
											GRMZM2G431714	(APY2, ATAPY2) apyrase 2
											GRMZM5G859672
	S10_117757691	10	117757691	6.144	-0.0932	0.1771	0.0089	1.2174	7.18193e-07	SUG	GRMZM2G443776	Tetratricopeptide repeat (TPR)-like superfamily protein
											GRMZM2G443762
											GRMZM5G808018
	S10_143172419	10	143172419	13.1567	0.1472	-0.0875	0.013	1.7828	6.97836e-14	SIG	GRMZM2G021885
											GRMZM2G021822
	S10_143506910	10	143506910	6.7436	0.0905	-0.2111	0.0102	1.4008	1.80585e-07	SUG	GRMZM2G148621
											GRMZM2G148633	(PEX22) peroxin 22
Note: SIG and SUG indicate significant and suggested, respectively.

## Sheet: Table S7
Table S7 | Comparison of the number of significant loci detected by 3VmrMLM and ICIM methods.
Trait	ICIM		3VmrMLM
	Additive QTL	Additive QTL by environment interaction	QTN	QEI
GY	1	10	22	29
AD	16	4	34	7
ASI	0	6	20	37
